# Supplementary material for: Diversity of Salmonella enterica isolates from urban river and sewage water in Blantyre, Malawi
Source: PLoS Negl Trop Dis. 2025 Sep 9;19(9):e0012413. doi: 10.1371/journal.pntd.0012413 (PMC12431665; doi:10.1371/journal.pntd.0012413)
Supplement: S1 Table — (XLSX) [file pntd.0012413.s003.xlsx]

## Sheet: Total Genome IDs Supplementary 
N	SANGER.SAMPLE.ID	Accession Number	Sanger.sample.ID	MLW.ID	Date of Collection	Sample Type	Latitude	Longitude	Genome.Name	Excluded as Duplicate?	Subspecies	Serovar	ST	Supplier	ttr	staG	tviB	aac(3)-lle	aac(6')-Ib-cr5	aadA1	aph(3'')-Ib	aph(3')-Ia	aph(6)-Id	arr-2	blaCTX-M-15	blaOXA-1	blaOXA-10	blaTEM-1	catA1	cmlA5	dfrA1	dfrA23	dfrA7	floR	fosA7	fosA7.2	gyrA_D87Y	qnrB1	qnrB19	sul1	sul2	tet(A)	qPCR ttr	qPCR tviB	qPCR staG
1	DRUM11917653	ERS9899470	FD31452892	ERST_041119_28	2019-11-04	Biofilm	-15.7889	35.0077	44341_3#4		enterica	Oranienburg	2178	FD31452892	Present	Absent	Absent	Absent	Absent	Absent	Absent	Absent	Absent	Absent	Absent	Absent	Absent	Absent	Absent	Absent	Absent	Absent	Absent	Absent	Absent	Absent	Absent	Absent	Absent	Absent	Absent	Absent	Absent	Present	Absent
2	DRUM11917654	ERS9899473	FD31452891	ERST_181119_19	18/11/2019	Moore's Swab; River	-15.7841	35.025	44341_3#5	Excluded as Duplicate	enterica	Amager	293	FD31452891	Present	Absent	Absent	Absent	Absent	Absent	Absent	Absent	Absent	Absent	Absent	Absent	Absent	Absent	Absent	Absent	Absent	Absent	Absent	Absent	Absent	Absent	Absent	Absent	Absent	Absent	Absent	Absent	Absent	Present	Absent
3	DRUM11917655	ERS9899474	FD31452890	ERST_181119_19	18/11/2019	Moore's Swab; River	-15.7841	35.025	44341_3#107	Excluded as Duplicate	enterica	Amager	293	FD31452890	Present	Absent	Absent	Absent	Absent	Absent	Absent	Absent	Absent	Absent	Absent	Absent	Absent	Absent	Absent	Absent	Absent	Absent	Absent	Absent	Absent	Absent	Absent	Absent	Absent	Absent	Absent	Absent	Absent	Present	Absent
4	DRUM11917656	ERS9899471	FD31452889	ERST_100919_01	10/09/2019	Flowing: River	-15.7841	35.025	44341_3#12		enterica	Durban	2075	FD31452889	Present	Absent	Absent	Absent	Absent	Absent	Absent	Absent	Absent	Absent	Absent	Absent	Absent	Absent	Absent	Absent	Absent	Absent	Absent	Absent	Absent	Absent	Absent	Absent	Absent	Absent	Absent	Absent	Absent	Present	Absent
5	DRUM11917657	ERS9899472	FD31452888	ERST_100919_09	10/09/2019	Grab; Wastewater	-15.8085	34.99	44341_3#16		enterica	Schwarzengrund	96	FD31452888	Present	Absent	Absent	Absent	Absent	Absent	Absent	Absent	Absent	Absent	Absent	Absent	Absent	Absent	Absent	Absent	Absent	Absent	Absent	Absent	Absent	Absent	Absent	Absent	Absent	Absent	Absent	Absent	Absent	Present	Absent
6	DRUM11917658	ERS9899475	FD31452887	ERST_111119_0a	11/11/2019	Flowing: River	-15.8406	35.1105	44341_3#20		enterica	Onderstepoort	1458	FD31452887	Present	Absent	Absent	Absent	Absent	Absent	Absent	Absent	Absent	Absent	Absent	Absent	Absent	Absent	Absent	Absent	Absent	Absent	Absent	Absent	Absent	Absent	Absent	Absent	Absent	Absent	Absent	Absent	Absent	Present	Absent
7	DRUM11917659	ERS9899476	FD31452886	ERST_181119_04	18/11/2019	Flowing: River	-15.7841	35.0249	44341_3#24		enterica	Amager	293	FD31452886	Present	Absent	Absent	Absent	Absent	Absent	Absent	Absent	Absent	Absent	Absent	Absent	Absent	Absent	Absent	Absent	Absent	Absent	Absent	Absent	Absent	Absent	Absent	Absent	Absent	Absent	Absent	Absent	Absent	Present	Absent
8	DRUM11917660	ERS9899477	FD31452885	ERST_181119_09	18/11/2019	Flowing: River	-15.7841	35.025	44341_3#28		enterica	Montevideo	1518	FD31452885	Present	Absent	Absent	Absent	Absent	Absent	Absent	Absent	Absent	Absent	Absent	Absent	Absent	Absent	Absent	Absent	Absent	Absent	Absent	Absent	Absent	Absent	Absent	Absent	Absent	Absent	Absent	Absent	Absent	Present	Absent
9	DRUM11917661	ERS9899478	FD31452894	ERST_251119_17	2019-11-25	Flowing: River	-15.7485	35.0844	44341_3#32		enterica	Schwarzengrund	96	FD31452894	Present	Absent	Absent	Absent	Absent	Absent	Absent	Absent	Absent	Absent	Absent	Absent	Absent	Absent	Absent	Absent	Absent	Absent	Absent	Absent	Absent	Absent	Absent	Absent	Absent	Absent	Absent	Absent	Absent	Present	Absent
10	DRUM11917662	ERS9899479	FD31452895	ERST_211019_08	21/10/2019	Flowing: River	-15.8057	35.0237	Did not pass QC																																		Absent	Present	Absent
11	DRUM11917663	ERS9899480	FD31452896	ERST_251119_11	2019-11-25	Flowing: River	-15.7485	35.0844	44341_3#40		enterica	Mbandaka	413	FD31452896	Present	Absent	Absent	Absent	Absent	Absent	Absent	Absent	Absent	Absent	Absent	Absent	Absent	Absent	Absent	Absent	Absent	Absent	Absent	Absent	Absent	Absent	Absent	Absent	Absent	Absent	Absent	Absent	Absent	Present	Absent
12	DRUM11917664	ERS9899481	FD31452893	ERST_281019_07	28/10/2019	Flowing: River	-15.7645	34.9951	44341_3#41		enterica	Typhimurium	313	FD31452893	Present	Absent	Absent	Absent	Absent	Absent	Absent	Absent	Absent	Absent	Absent	Absent	Absent	Absent	Absent	Absent	Absent	Absent	Absent	Absent	Absent	Absent	Absent	Absent	Absent	Absent	Absent	Absent	Absent	Present	Absent
13	DRUM11917665	ERS9899482	FD31452898	ERST_200819_05	2019-08-21	Stagnant: Pool/Pond	-15.8407	35.0989	44341_3#48		enterica	Gaminara	2152	FD31452898	Present	Absent	Absent	Absent	Absent	Absent	Absent	Absent	Absent	Absent	Absent	Absent	Absent	Absent	Absent	Absent	Absent	Absent	Absent	Absent	Absent	Absent	Absent	Absent	Absent	Absent	Absent	Absent	Absent	Present	Absent
14	DRUM11917666	ERS9899483	FD31452897	ERST_251119_07	2019-11-25	Flowing: River	-15.743	35.0842	44341_3#49		enterica	Poona	2566	FD31452897	Present	Absent	Absent	Absent	Absent	Absent	Absent	Absent	Absent	Absent	Absent	Absent	Absent	Absent	Absent	Absent	Absent	Absent	Absent	Absent	Absent	Absent	Absent	Absent	Absent	Absent	Absent	Absent	Absent	Present	Absent
15	DRUM11917667	ERS9899484	FD31452899	ERST_281019_14	28/10/2019	Moore's Swab; River	-15.7712	35.0063	44341_3#112		enterica	Graz|Berkeley	3242	FD31452899	Present	Absent	Absent	Absent	Absent	Absent	Absent	Absent	Absent	Absent	Absent	Absent	Absent	Absent	Absent	Absent	Absent	Absent	Absent	Absent	Absent	Absent	Absent	Absent	Absent	Absent	Absent	Absent	Absent	Present	Absent
16	DRUM11917668	ERS9899487	FD31452900	ERST_200819_02	2019-08-21	Stagnant: Pool/Pond	-15.8471	35.1007	Did not pass QC																																		Absent	Present	Absent
17	DRUM11917669	ERS9899488	FD31452908	ERST_230919_02	23/09/2019	Flowing: River	-15.743	34.994	44341_3#115		enterica	Haifa	49	FD31452908	Present	Absent	Absent	Absent	Absent	Absent	Absent	Absent	Absent	Absent	Absent	Absent	Absent	Absent	Absent	Absent	Absent	Absent	Absent	Absent	Absent	Absent	Absent	Absent	Absent	Absent	Absent	Absent	Absent	Present	Absent
18	DRUM11917670	ERS9899485	FD31452906	ERST_211019_14	21/10/2019	Moore's Swab; River	-15.8057	35.0237	44341_3#120		enterica	Agona	13	FD31452906	Present	Absent	Absent	Absent	Absent	Absent	Absent	Absent	Absent	Absent	Absent	Absent	Absent	Absent	Absent	Absent	Absent	Absent	Absent	Absent	Absent	Present	Absent	Absent	Absent	Absent	Absent	Absent	Absent	Present	Absent
19	DRUM11917671	ERS9899486	FD31452903	ERST_281019_03	28/10/2019	Flowing: River	-15.7563	35.0072	Did not pass QC																																		Absent	Present	Absent
20	DRUM11917672	ERS9899489	FD31452904	ERST_200819_08	2019-08-21	Flowing: River	-15.8318	35.0833	Did not pass QC																																		Absent	Present	Absent
21	DRUM11917673	ERS9899490	FD31452912	ERST_211019_05	21/10/2019	Flowing: River	-15.8081	35.0338	Did not pass QC																																		Absent	Present	Absent
22	DRUM11917674	ERS9899491	FD31452911	ERST_281019_19	28/10/2019	Moore's Swab; River	-15.7563	35.0072	Did not pass QC																																		Absent	Present	Absent
23	DRUM11917675	ERS9899492	FD31452901	ERST_200819_19	2019-08-21	Flowing: River	-15.7763	35.0355	44341_3#72		enterica	Schwarzengrund	96	FD31452901	Present	Absent	Absent	Absent	Absent	Absent	Absent	Absent	Absent	Absent	Absent	Absent	Absent	Absent	Absent	Absent	Absent	Absent	Absent	Absent	Absent	Absent	Absent	Absent	Absent	Absent	Absent	Absent	Absent	Present	Absent
24	DRUM11917676	ERS9899493	FD31452910	ERST_181119_24	18/11/2019	Biofilm	-15.7638	35.0452	44341_3#73		enterica	Typhimurium	313	FD31452910	Present	Absent	Absent	Absent	Absent	Absent	Absent	Absent	Absent	Absent	Absent	Absent	Absent	Absent	Absent	Absent	Absent	Absent	Absent	Absent	Absent	Absent	Absent	Absent	Absent	Absent	Absent	Absent	Absent	Present	Absent
25	DRUM11917677	ERS9899494	FD31452909	erst_261119_08	2019-11-26	Flowing: River	-15.7411	34.9937	44341_3#80		enterica	Oranienburg	2178	FD31452909	Present	Absent	Absent	Absent	Absent	Absent	Absent	Absent	Absent	Absent	Absent	Absent	Absent	Absent	Absent	Absent	Absent	Absent	Absent	Absent	Absent	Absent	Absent	Absent	Absent	Absent	Absent	Absent	Absent	Present	Absent
26	DRUM11917678	ERS9899495	FD31452914	erst_251119_12	2019-11-25	Flowing: River	-15.7485	35.0844	44341_3#84		enterica	Oranienburg	2178	FD31452914	Present	Absent	Absent	Absent	Absent	Absent	Absent	Absent	Absent	Absent	Absent	Absent	Absent	Absent	Absent	Absent	Absent	Absent	Absent	Absent	Absent	Absent	Absent	Absent	Absent	Absent	Absent	Absent	Absent	Present	Absent
27	DRUM11917679	ERS9899496	FD31452907	erst_261119_01	2019-11-26	Flowing: River	-15.7411	34.9937	44341_3#88		enterica	Oranienburg	2178	FD31452907	Present	Absent	Absent	Absent	Absent	Absent	Absent	Absent	Absent	Absent	Absent	Absent	Absent	Absent	Absent	Absent	Absent	Absent	Absent	Absent	Absent	Absent	Absent	Absent	Absent	Absent	Absent	Absent	Absent	Present	Absent
28	DRUM11917680	ERS9899497	FD31452913	ERST_021219_22	2019-12-02	Food	-15.7956	35.009	44341_3#92		enterica	Rubislaw	94	FD31452913	Present	Absent	Absent	Absent	Absent	Absent	Absent	Absent	Absent	Absent	Absent	Absent	Absent	Absent	Absent	Absent	Absent	Absent	Absent	Absent	Absent	Absent	Absent	Absent	Absent	Absent	Absent	Absent	Absent	Present	Absent
29	DRUM11917681	ERS9899498	FD31452905	ERST_021219_10	2019-12-02	Moore's Swab; River	-15.7563	35.0072	44341_3#93		enterica	Durban	2075	FD31452905	Present	Absent	Absent	Absent	Absent	Absent	Absent	Absent	Absent	Absent	Absent	Absent	Absent	Absent	Absent	Absent	Absent	Absent	Absent	Absent	Absent	Absent	Absent	Absent	Absent	Absent	Absent	Absent	Absent	Present	Absent
30	DRUM11917682	ERS9899499	FD31452920	erst_261119_22	2019-11-26	Flowing: River	-15.74	34.9939	44341_3#100		enterica	Montevideo	316	FD31452920	Present	Absent	Absent	Absent	Absent	Absent	Absent	Absent	Absent	Absent	Absent	Absent	Absent	Absent	Absent	Absent	Absent	Absent	Absent	Absent	Absent	Absent	Absent	Absent	Absent	Absent	Absent	Absent	Absent	Present	Absent
31	DRUM11917683	ERS9899500	FD31452902	erst_261119_02	2019-11-26	Flowing: River	-15.7411	34.9937	44341_3#101		enterica	Enteritidis	1983	FD31452902	Present	Absent	Absent	Absent	Absent	Absent	Absent	Absent	Absent	Absent	Absent	Absent	Absent	Absent	Absent	Absent	Absent	Absent	Absent	Absent	Absent	Absent	Absent	Absent	Absent	Absent	Absent	Absent	Absent	Present	Absent
32	DRUM11917684	ERS9899501	FD31452921	ERST_021219_17	2019-12-02	Food	-15.7891	35.0183	44341_3#108		enterica	Cannstatt	2390	FD31452921	Present	Absent	Absent	Absent	Absent	Absent	Absent	Absent	Absent	Absent	Absent	Absent	Absent	Absent	Absent	Absent	Absent	Absent	Absent	Absent	Absent	Absent	Absent	Absent	Absent	Absent	Absent	Absent	Absent	Present	Absent
33	DRUM11917685	ERS9899502	FD31452916	erst_251119_02	25/11/2019	Flowing: River	-15.743	35.0842	44341_3#109		enterica	Oranienburg	2178	FD31452916	Present	Absent	Absent	Absent	Absent	Absent	Absent	Absent	Absent	Absent	Absent	Absent	Absent	Absent	Absent	Absent	Absent	Absent	Absent	Absent	Absent	Absent	Absent	Absent	Absent	Absent	Absent	Absent	Absent	Present	Absent
34	DRUM11917686	ERS9899504	FD31452915	erst_261119_09	2019-11-26	Flowing: River	-15.7411	34.9937	44341_3#116		enterica	Kentucky	314	FD31452915	Present	Absent	Absent	Absent	Absent	Absent	Absent	Absent	Absent	Absent	Absent	Absent	Absent	Absent	Absent	Absent	Absent	Absent	Absent	Absent	Absent	Absent	Absent	Absent	Absent	Absent	Absent	Absent	Absent	Present	Absent
35	DRUM11917687	ERS9899503	FD31452924	ERST_021219_23	2019-12-02	Food	-15.7938	35.0039	44341_3#117		enterica	Cannstatt	2390	FD31452924	Present	Absent	Absent	Absent	Absent	Absent	Absent	Absent	Absent	Absent	Absent	Absent	Absent	Absent	Absent	Absent	Absent	Absent	Absent	Absent	Absent	Absent	Absent	Absent	Absent	Absent	Absent	Absent	Absent	Present	Absent
36	DRUM11917688	ERS9899505	FD31452923	erst_261119_12	2019-11-26	Flowing: River	-15.7401	34.994	44341_3#124		enterica	Typhimurium	19	FD31452923	Present	Absent	Absent	Absent	Absent	Absent	Absent	Absent	Absent	Absent	Absent	Absent	Absent	Absent	Absent	Absent	Absent	Absent	Absent	Absent	Absent	Absent	Absent	Absent	Absent	Absent	Absent	Absent	Absent	Present	Absent
37	DRUM11917689	ERS9899506	FD31452919	erst_261119_10	2019-11-26	Flowing: River	-15.7401	34.9939	44341_3#125		salamae	II 42:r:-	1208	FD31452919	Present	Absent	Absent	Absent	Absent	Absent	Absent	Absent	Absent	Absent	Absent	Absent	Absent	Absent	Absent	Absent	Absent	Absent	Absent	Absent	Absent	Absent	Absent	Absent	Absent	Absent	Absent	Absent	Absent	Present	Absent
38	DRUM11917690	ERS9899507	FD31452918	erst_021219-15	2019-12-02	Moore's Swab; River	-15.7638	35.0452	44341_3#132		enterica	Typhimurium	19	FD31452918	Present	Absent	Absent	Absent	Absent	Absent	Absent	Absent	Absent	Absent	Absent	Absent	Absent	Absent	Absent	Absent	Absent	Absent	Absent	Absent	Absent	Absent	Present	Absent	Absent	Absent	Absent	Absent	Absent	Present	Absent
39	DRUM11917691	ERS9899508	FD31452917	erst_021219_24	2019-12-02	Biofilm	-15.789	35.0183	44341_3#133		enterica	Singapore|Escanaba	5805	FD31452917	Present	Absent	Absent	Absent	Absent	Absent	Absent	Absent	Absent	Absent	Absent	Absent	Absent	Absent	Absent	Absent	Absent	Absent	Absent	Absent	Absent	Absent	Absent	Absent	Absent	Absent	Absent	Absent	Absent	Present	Absent
40	DRUM11917692	ERS9899509	FD31452922	erst_261119_19	2019-11-26	Flowing: River	-15.7411	34.9938	44341_3#140		enterica	Oranienburg	2178	FD31452922	Present	Absent	Absent	Absent	Absent	Absent	Absent	Absent	Absent	Absent	Absent	Absent	Absent	Absent	Absent	Absent	Absent	Absent	Absent	Absent	Absent	Absent	Absent	Absent	Absent	Absent	Absent	Absent	Absent	Present	Absent
41	DRUM11917693	ERS9899510	FD31452932	ERST_021219_05	2019-12-02	Moore's Swab; River	-15.802	34.9877	44341_3#144		enterica	Durban	2075	FD31452932	Present	Absent	Absent	Absent	Absent	Absent	Absent	Absent	Absent	Absent	Absent	Absent	Absent	Absent	Absent	Absent	Absent	Absent	Absent	Absent	Absent	Absent	Absent	Absent	Absent	Absent	Absent	Absent	Absent	Present	Absent
42	DRUM11917694	ERS9899511	FD31452930	erst_261119_07	2019-11-26	Flowing: River	-15.7411	34.9937	44341_3#148		enterica	Durban	2075	FD31452930	Present	Absent	Absent	Absent	Absent	Absent	Absent	Absent	Absent	Absent	Absent	Absent	Absent	Absent	Absent	Absent	Absent	Absent	Absent	Absent	Absent	Absent	Absent	Absent	Absent	Absent	Absent	Absent	Absent	Present	Absent
43	DRUM11917695	ERS9899512	FD31452931	erst_261119_18	2019-11-26	Flowing: River	-15.7401	34.9939	44341_3#152		enterica	Graz|Berkeley	3242	FD31452931	Present	Absent	Absent	Absent	Absent	Absent	Absent	Absent	Absent	Absent	Absent	Absent	Absent	Absent	Absent	Absent	Absent	Absent	Absent	Absent	Absent	Absent	Absent	Absent	Absent	Absent	Absent	Absent	Absent	Present	Absent
44	DRUM11917696	ERS9899513	FD31452928	erst_021219_57	2019-12-02	Biofilm	-15.7939	35.0041	44341_3#156		enterica	Durban	2075	FD31452928	Present	Absent	Absent	Absent	Absent	Absent	Absent	Absent	Absent	Absent	Absent	Absent	Absent	Absent	Absent	Absent	Absent	Absent	Absent	Absent	Absent	Absent	Absent	Absent	Absent	Absent	Absent	Absent	Absent	Present	Absent
45	DRUM11917697	ERS9899514	FD31452929	ERST_021219_15	2019-12-02	Moore's Swab; River	-15.7638	35.0452	44341_3#160		salamae	II 28:g,m,t:e,n,x|II 28:m,t:[e,n,x]|II 28:m,t:e,n,x	unknown	FD31452929	Present	Absent	Absent	Absent	Absent	Absent	Absent	Absent	Absent	Absent	Absent	Absent	Absent	Absent	Absent	Absent	Absent	Absent	Absent	Absent	Absent	Absent	Absent	Absent	Absent	Absent	Absent	Absent	Absent	Present	Absent
46	DRUM11917698	ERS9899517	FD31452927	erst_261119_05	2019-11-26	Flowing: River	-15.74	34.9939	44341_3#161		enterica	Amager	293	FD31452927	Present	Absent	Absent	Absent	Absent	Absent	Absent	Absent	Absent	Absent	Absent	Absent	Absent	Absent	Absent	Absent	Absent	Absent	Absent	Absent	Absent	Absent	Absent	Absent	Absent	Absent	Absent	Absent	Absent	Present	Absent
47	DRUM11917699	ERS9899515	FD31452926	ERST_021219_14	2019-12-02	Moore's Swab; River	-15.7634	35.0457	44341_3#168		enterica	Schwarzengrund	96	FD31452926	Present	Absent	Absent	Absent	Absent	Absent	Absent	Absent	Absent	Absent	Absent	Absent	Absent	Absent	Absent	Absent	Absent	Absent	Absent	Absent	Absent	Absent	Absent	Absent	Absent	Absent	Absent	Absent	Absent	Present	Absent
48	DRUM11917700	ERS9899516	FD31452925	ERST_091219_03	2019-12-09	Biofilm	-15.8135	35.0162	44341_3#169		enterica	Enteritidis	11	FD31452925	Present	Absent	Absent	Absent	Absent	Absent	Absent	Absent	Absent	Absent	Absent	Absent	Absent	Absent	Absent	Absent	Absent	Absent	Absent	Absent	Absent	Absent	Absent	Absent	Absent	Absent	Absent	Absent	Absent	Present	Absent
49	DRUM11917701	ERS9899518	FD31452934	ERST_251119_01	2019-11-25	Flowing: River	-15.743	35.0842	44341_3#176		enterica	Nyanza	3255	FD31452934	Present	Absent	Absent	Absent	Absent	Absent	Absent	Absent	Absent	Absent	Absent	Absent	Absent	Absent	Absent	Absent	Absent	Absent	Absent	Absent	Absent	Absent	Absent	Absent	Absent	Absent	Absent	Absent	Absent	Present	Absent
50	DRUM11917702	ERS9899519	FD31452933	ERST_261119_05	2019-11-26	Flowing: River	-15.74	34.9939	44341_3#126	Excluded as Duplicate	enterica	Amager	293	FD31452933	Present	Absent	Absent	Absent	Absent	Absent	Absent	Absent	Absent	Absent	Absent	Absent	Absent	Absent	Absent	Absent	Absent	Absent	Absent	Absent	Absent	Absent	Absent	Absent	Absent	Absent	Absent	Absent	Absent	Present	Absent
51	DRUM11917703	ERS9899520	FD31452938	ERST_021219_16	2019-12-02	Food	-15.7939	35.0041	44341_3#177		enterica	Cannstatt	2390	FD31452938	Present	Absent	Absent	Absent	Absent	Absent	Absent	Absent	Absent	Absent	Absent	Absent	Absent	Absent	Absent	Absent	Absent	Absent	Absent	Absent	Absent	Absent	Absent	Absent	Absent	Absent	Absent	Absent	Absent	Present	Absent
52	DRUM11917704	ERS9899521	FD31452937	ERST_251119_09	2019-11-25	Flowing: River	-15.743	35.0841	44341_4#184		enterica	Gaminara	2152	FD31452937	Present	Absent	Absent	Absent	Absent	Absent	Absent	Absent	Absent	Absent	Absent	Absent	Absent	Absent	Absent	Absent	Absent	Absent	Absent	Absent	Absent	Absent	Absent	Absent	Absent	Absent	Absent	Absent	Absent	Present	Absent
53	DRUM11917705	ERS9899522	FD31452936	ERST_091219_19	2019-12-09	Biofilm	-15.823	35.0214	44341_3#129		enterica	Enteritidis	11	FD31452936	Present	Absent	Absent	Absent	Absent	Absent	Absent	Absent	Absent	Absent	Absent	Absent	Absent	Absent	Absent	Absent	Absent	Absent	Absent	Absent	Absent	Absent	Absent	Absent	Absent	Absent	Absent	Absent	Absent	Present	Absent
54	DRUM11917706	ERS9899523	FD31452935	ERST_110220_27	11/02/2020	Biofilm	-15.7591	34.9871	44341_4#185		enterica	Typhimurium	19	FD31452935	Present	Absent	Absent	Absent	Absent	Absent	Absent	Absent	Absent	Absent	Absent	Absent	Absent	Absent	Absent	Absent	Absent	Absent	Absent	Absent	Absent	Absent	Absent	Absent	Absent	Absent	Absent	Absent	Absent	Present	Absent
55	DRUM11917707	ERS9899524	FD31452944	ERST_100220_5B	10/02/2020	Stagnant: Pool/Pond	-15.7647	34.9951	Did not pass QC																																		Absent	Present	Absent
56	DRUM11917708	ERS9899525	FD31452945	ERST_110220_19	11/02/2020	Moore's Swab; River	-15.7572	34.98	44341_3#192		enterica	Typhimurium	313	FD31452945	Present	Absent	Absent	Absent	Absent	Absent	Absent	Absent	Absent	Absent	Absent	Absent	Absent	Absent	Absent	Absent	Absent	Absent	Absent	Absent	Absent	Absent	Absent	Absent	Absent	Absent	Absent	Absent	Absent	Present	Absent
57	DRUM11917709	ERS9899526	FD31452943	ERST_110220_11	11/02/2020	Moore's Swab; River	-15.7841	35.025	Did not pass QC																																		Absent	Present	Absent
58	DRUM11917710	ERS9899527	FD31452952	ERST_110220_26	11/02/2020	Biofilm	-15.7604	34.9867	44341_3#200		enterica	Amager	293	FD31452952	Present	Absent	Absent	Absent	Absent	Absent	Absent	Absent	Absent	Absent	Absent	Absent	Absent	Absent	Absent	Absent	Absent	Absent	Absent	Absent	Absent	Absent	Absent	Absent	Absent	Absent	Absent	Absent	Absent	Present	Absent
59	DRUM11917711	ERS9899528	FD31452940	ERST_110220_17	11/02/2020	Moore's Swab; River	-15.8057	35.0236	44341_3#201		enterica	Waycross	1419	FD31452940	Present	Absent	Absent	Absent	Absent	Absent	Absent	Absent	Absent	Absent	Absent	Absent	Absent	Absent	Absent	Absent	Absent	Absent	Absent	Absent	Absent	Absent	Absent	Absent	Absent	Absent	Absent	Absent	Absent	Present	Absent
60	DRUM11917712	ERS9899529	FD31452939	ERST_100220_5A	10/02/2020	Flowing: River	-15.7647	34.9951	44341_3#208		enterica	Schwarzengrund	96	FD31452939	Present	Absent	Absent	Absent	Absent	Absent	Absent	Absent	Absent	Absent	Absent	Absent	Absent	Absent	Absent	Absent	Absent	Absent	Absent	Absent	Absent	Absent	Absent	Absent	Absent	Absent	Absent	Absent	Absent	Present	Absent
61	DRUM11917713	ERS9899530	FD31452946	ERST_110220_22	11/02/2020	Biofilm	-15.7841	35.025	Did not pass QC																																		Absent	Present	Absent
62	DRUM11917714	ERS9899531	FD31452942	ERST_100220_7B	10/02/2020	Stagnant: Pool/Pond	-15.7563	35.0072	44341_3#211		enterica	Oranienburg	2178	FD31452942	Present	Absent	Absent	Absent	Absent	Absent	Absent	Absent	Absent	Absent	Absent	Absent	Absent	Absent	Absent	Absent	Absent	Absent	Absent	Absent	Absent	Absent	Absent	Absent	Absent	Absent	Absent	Absent	Absent	Present	Absent
63	DRUM11917715	ERS9899533	FD31452941	ERST_100220_19	10/02/2020	Moore's Swab; River	-15.7737	35.008	44341_3#214		enterica	Weltevreden	365	FD31452941	Present	Absent	Absent	Absent	Absent	Absent	Absent	Absent	Absent	Absent	Absent	Absent	Absent	Absent	Absent	Absent	Absent	Absent	Absent	Absent	Absent	Absent	Absent	Absent	Absent	Absent	Absent	Absent	Absent	Present	Absent
64	DRUM11917716	ERS9899532	FD31452951	ERST_100220_2A	10/02/2020	Stagnant: Pool/Pond	-15.7413	34.9926	44341_3#217		enterica	Waycross	2460	FD31452951	Present	Absent	Absent	Absent	Absent	Absent	Absent	Absent	Absent	Absent	Absent	Absent	Absent	Absent	Absent	Absent	Absent	Absent	Absent	Absent	Absent	Absent	Absent	Absent	Absent	Absent	Absent	Absent	Absent	Present	Absent
65	DRUM11917717	ERS9899534	FD31452948	ERST_100220_2B	10/02/2020	Stagnant: Pool/Pond	-15.7413	34.9926	44341_3#218		enterica	Gaminara	2152	FD31452948	Present	Absent	Absent	Absent	Absent	Absent	Absent	Absent	Absent	Absent	Absent	Absent	Absent	Absent	Absent	Absent	Absent	Absent	Absent	Absent	Absent	Absent	Absent	Absent	Absent	Absent	Absent	Absent	Absent	Present	Absent
66	DRUM11917718	ERS9899535	FD31452947	ERST_100220_7A	10/02/2020	Flowing: River	-15.7563	35.0072	44341_3#223		enterica	Typhimurium	19	FD31452947	Present	Absent	Absent	Absent	Absent	Absent	Absent	Absent	Absent	Absent	Absent	Absent	Absent	Absent	Absent	Absent	Absent	Absent	Absent	Absent	Absent	Absent	Absent	Absent	Absent	Absent	Absent	Absent	Absent	Present	Absent
67	DRUM11917719	ERS9899537	FD31452956	ERST_110220_13	11/02/2020	Moore's Swab; River	-15.7604	34.9867	44341_3#224		enterica	Arechavaleta	421	FD31452956	Present	Absent	Absent	Absent	Absent	Absent	Absent	Absent	Absent	Absent	Absent	Absent	Absent	Absent	Absent	Absent	Absent	Absent	Absent	Absent	Absent	Absent	Absent	Absent	Absent	Absent	Absent	Absent	Absent	Present	Absent
68	DRUM11917720	ERS9899536	FD31452954	ERST_100220_1A	10/02/2020	Flowing: River	-15.7401	34.9939	44341_3#229		enterica	Typhimurium	313	FD31452954	Present	Absent	Absent	Absent	Absent	Absent	Absent	Absent	Absent	Absent	Absent	Absent	Absent	Absent	Absent	Absent	Absent	Absent	Absent	Absent	Absent	Absent	Absent	Absent	Absent	Absent	Absent	Absent	Absent	Present	Absent
69	DRUM11917721	ERS9899538	FD31452955	ERST_100220_07	2020-02-10	Flowing: River	-15.7563	35.0072	44341_3#230		enterica	Typhimurium	313	FD31452955	Present	Absent	Absent	Absent	Absent	Absent	Absent	Absent	Absent	Absent	Absent	Absent	Absent	Absent	Absent	Absent	Absent	Absent	Absent	Absent	Absent	Absent	Absent	Absent	Absent	Absent	Absent	Absent	Absent	Present	Absent
70	DRUM11917722	ERS9899539	FD31452953	ERST_130220_13	13/02/2020	Moore's Swab; River	-15.7771	35.0311	44341_3#235		enterica	Nyborg|Sanktmarx	5464	FD31452953	Present	Absent	Absent	Absent	Absent	Absent	Absent	Absent	Absent	Absent	Absent	Absent	Absent	Absent	Absent	Absent	Absent	Absent	Absent	Absent	Absent	Absent	Absent	Absent	Absent	Absent	Absent	Absent	Absent	Present	Absent
71	DRUM11917723	ERS9899540	FD31452963	ERST_100220_11	10/02/2020	Moore's Swab; River	-15.7401	34.9939	44341_3#141		enterica	Oranienburg	2178	FD31452963	Present	Absent	Absent	Absent	Absent	Absent	Absent	Absent	Absent	Absent	Absent	Absent	Absent	Absent	Absent	Absent	Absent	Absent	Absent	Absent	Absent	Absent	Absent	Absent	Absent	Absent	Absent	Absent	Absent	Present	Absent
72	DRUM11917724	ERS9899541	FD31452964	ERST_100220_9A	10/02/2020	Flowing: River	-15.7737	35.0081	44341_3#236		enterica	Schwarzengrund	241	FD31452964	Present	Absent	Absent	Absent	Absent	Absent	Absent	Absent	Absent	Absent	Absent	Absent	Absent	Absent	Absent	Absent	Absent	Absent	Absent	Absent	Absent	Absent	Absent	Absent	Absent	Absent	Absent	Absent	Absent	Present	Absent
73	DRUM11917725	ERS9899542	FD31452962	ERST_280120_09	2020-01-28	Algae	-15.7891	35.0182	44341_3#241		enterica	Typhimurium	313	FD31452962	Present	Absent	Absent	Absent	Absent	Absent	Absent	Absent	Absent	Absent	Absent	Absent	Absent	Absent	Absent	Absent	Absent	Absent	Absent	Absent	Absent	Absent	Absent	Absent	Absent	Absent	Absent	Absent	Absent	Present	Present
74	DRUM11917726	ERS9899543	FD31452961	ERST_110220_3A	11/02/2020	Flowing: River	-15.7604	34.9867	Did not pass QC																																		Absent	Present	Absent
75	DRUM11917727	ERS9899544	FD31452960	ERST_100220_9B	10/02/2020	Stagnant: Pool/Pond	-15.7737	35.0081	Did not pass QC																																		Absent	Present	Absent
76	DRUM11917728	ERS9899545	FD31452950	ERST_100220_4A	10/02/2020	Flowing: River	-15.743	34.994	44341_3#149		enterica	Durban	2075	FD31452950	Present	Absent	Absent	Absent	Absent	Absent	Absent	Absent	Absent	Absent	Absent	Absent	Absent	Absent	Absent	Absent	Absent	Absent	Absent	Absent	Absent	Absent	Absent	Absent	Absent	Absent	Absent	Absent	Absent	Present	Absent
77	DRUM11917729	ERS9899546	FD31452949	ERST_240220_47	2020-02-24	Flowing: River	-15.8135	35.0161	44341_3#247		enterica	Oranienburg	174	FD31452949	Present	Absent	Absent	Absent	Absent	Absent	Absent	Absent	Absent	Absent	Absent	Absent	Absent	Absent	Absent	Absent	Absent	Absent	Absent	Absent	Absent	Absent	Absent	Absent	Absent	Absent	Absent	Absent	Absent	Present	Absent
78	DRUM11917730	ERS9899547	FD31452959	ERST_070920_1b	07/09/2020	Grab; Wastewater	-15.8076	34.9907	44341_3#248		enterica	Enteritidis	11	FD31452959	Present	Absent	Absent	Absent	Absent	Absent	Absent	Absent	Absent	Absent	Absent	Absent	Absent	Absent	Absent	Absent	Absent	Absent	Absent	Absent	Absent	Absent	Absent	Absent	Absent	Absent	Absent	Absent	Absent	Present	Absent
79	DRUM11917731	ERS9899548	FD31452957	ERST_090320_13	2020-03-09	Moore's Swab; River	-15.7938	35.0039	44341_3#253		enterica	Senftenberg	185	FD31452957	Present	Absent	Absent	Absent	Absent	Absent	Absent	Absent	Absent	Absent	Absent	Absent	Absent	Absent	Absent	Absent	Absent	Absent	Absent	Absent	Absent	Absent	Absent	Absent	Absent	Absent	Absent	Absent	Absent	Present	Absent
80	DRUM11917732	ERS9899549	FD31452958	ERST_090320_16	2020-03-09	Moore's Swab; River	-15.7939	35.004	44341_3#256		enterica	Senftenberg	185	FD31452958	Present	Absent	Absent	Absent	Absent	Absent	Absent	Absent	Absent	Absent	Absent	Absent	Absent	Absent	Absent	Absent	Absent	Absent	Absent	Absent	Absent	Absent	Absent	Absent	Absent	Absent	Absent	Absent	Absent	Present	Absent
81	DRUM11917733	ERS9899550	FD31452972	ERST_170820_08	2020-08-17	Moore's Swab; Wastewater	-15.8083	34.9892	44341_3#259		enterica	Oranienburg	174	FD31452972	Present	Absent	Absent	Absent	Absent	Absent	Absent	Absent	Absent	Absent	Absent	Absent	Absent	Absent	Absent	Absent	Absent	Absent	Absent	Absent	Absent	Absent	Absent	Absent	Absent	Absent	Absent	Absent	Absent	Present	Absent
82	DRUM11917734	ERS9899551	FD31452971	ERST_170820_08	2020-08-17	Moore's Swab; Wastewater	-15.8083	34.9892	44341_3#154		enterica	Concord	694	FD31452971	Present	Absent	Absent	Absent	Absent	Absent	Absent	Absent	Absent	Absent	Absent	Absent	Absent	Absent	Absent	Absent	Absent	Absent	Absent	Absent	Absent	Absent	Absent	Absent	Absent	Absent	Absent	Absent	Absent	Present	Absent
83	DRUM11917735	ERS9899552	FD31452970	ERST_170820_08	2020-08-17	Moore's Swab; Wastewater	-15.8083	34.9892	44341_3#262		enterica	Isangi	335	FD31452970	Present	Absent	Absent	Present	Present	Present	Present	Absent	Present	Present	Present	Present	Present	Absent	Absent	Present	Absent	Present	Absent	Present	Absent	Absent	Absent	Present	Absent	Present	Present	Present	Absent	Present	Absent
84	DRUM11917736	ERS9899553	FD31452969	ERST_130420_28	2020-03-23	Flowing: River	-15.7824	35.074	44341_3#265		enterica	Isangi	335	FD31452969	Present	Absent	Absent	Present	Present	Present	Present	Absent	Present	Present	Present	Present	Present	Absent	Absent	Present	Absent	Present	Absent	Present	Absent	Absent	Absent	Present	Absent	Present	Present	Present	Absent	Present	Absent
85	DRUM11917737	ERS9899554	FD31452968	ERST_130420_38	2020-03-23	Soil	-15.7365	35.0821	44341_3#268		enterica	Isangi	335	FD31452968	Present	Absent	Absent	Present	Present	Present	Present	Absent	Present	Present	Present	Present	Present	Absent	Absent	Present	Absent	Present	Absent	Present	Absent	Absent	Absent	Present	Absent	Present	Present	Present	Absent	Present	Absent
86	DRUM11917738	ERS9899556	FD31452967	ERST_300320_46	2020-03-30	Stagnant: Pool/Pond	-15.8081	35.0171	Did not pass QC																																		Absent	Present	Absent
87	DRUM11917739	ERS9899555	FD31452966	ERST_300320_45	2020-03-30	Flowing: River	-15.8081	35.0171	44341_3#274		enterica	Oranienburg	2178	FD31452966	Present	Absent	Absent	Absent	Absent	Absent	Absent	Absent	Absent	Absent	Absent	Absent	Absent	Absent	Absent	Absent	Absent	Absent	Absent	Absent	Absent	Absent	Absent	Absent	Absent	Absent	Absent	Absent	Absent	Present	Absent
88	DRUM11917740	ERS9899557	FD31452965	ERST_300320_37	2020-03-30	Algae	-15.8274	34.999	44341_4#275		enterica	Isangi	335	FD31452965	Present	Absent	Absent	Present	Present	Present	Present	Absent	Present	Present	Present	Present	Present	Absent	Absent	Present	Absent	Present	Absent	Present	Absent	Absent	Absent	Present	Absent	Present	Present	Present	Absent	Present	Absent
89	DRUM11917741	ERS9899558	FD31452980	ERST_300320_51	2020-03-30	Algae	-15.8083	35.0044	44341_3#280		enterica	Isangi	335	FD31452980	Present	Absent	Absent	Present	Present	Present	Present	Absent	Present	Present	Present	Present	Present	Absent	Absent	Present	Absent	Present	Absent	Present	Absent	Absent	Absent	Present	Absent	Present	Present	Present	Absent	Present	Absent
90	DRUM11917742	ERS9899559	FD31452979	ERST_300320_48	2020-03-30	Flowing: River	-15.8083	35.0044	44341_3#281		enterica	Isangi	335	FD31452979	Present	Absent	Absent	Present	Present	Present	Present	Absent	Present	Present	Present	Present	Present	Absent	Absent	Present	Absent	Present	Absent	Present	Absent	Absent	Absent	Present	Absent	Present	Present	Present	Absent	Present	Absent
91	DRUM11917743	ERS9899560	FD31452978	ERST_300320_57	2020-03-30	Soil	-15.807	35.0113	44341_4#286		enterica	Isangi	335	FD31452978	Present	Absent	Absent	Present	Present	Present	Present	Absent	Present	Present	Present	Present	Present	Absent	Absent	Present	Absent	Present	Absent	Present	Absent	Absent	Absent	Present	Absent	Present	Present	Present	Absent	Present	Absent
92	DRUM11917744	ERS9899561	FD31452977	ERST_300320_47	2020-03-30	Soil	-15.8081	35.0171	44341_3#287		enterica	Oranienburg	2178	FD31452977	Present	Absent	Absent	Absent	Absent	Absent	Absent	Absent	Absent	Absent	Absent	Absent	Absent	Absent	Absent	Absent	Absent	Absent	Absent	Absent	Absent	Absent	Absent	Absent	Absent	Absent	Absent	Absent	Absent	Present	Absent
93	DRUM11917745	ERS9899562	FD31452976	ERST_300320_04	2020-03-30	Algae	-15.8279	34.9978	44341_3#292		enterica	Typhimurium	313	FD31452976	Present	Absent	Absent	Absent	Absent	Absent	Absent	Absent	Absent	Absent	Absent	Absent	Absent	Present	Absent	Absent	Absent	Absent	Absent	Absent	Absent	Absent	Absent	Absent	Absent	Absent	Absent	Absent	Absent	Present	Absent
94	DRUM11917746	ERS9899563	FD31452975	ERST_290620_W3	29/06/2020	Flowing: River	-15.7563	35.0072	44341_3#293		enterica	Typhimurium	313	FD31452975	Present	Absent	Absent	Absent	Absent	Present	Present	Absent	Present	Absent	Absent	Absent	Absent	Present	Present	Absent	Present	Absent	Absent	Absent	Absent	Absent	Absent	Absent	Absent	Present	Present	Absent	Absent	Present	Absent
95	DRUM11917747	ERS9899564	FD31452974	ERST_300320_41	2020-03-30	Algae	-15.8169	35.009	Did not pass QC																																		Absent	Present	Absent
96	DRUM11917748	ERS9899565	FD31452973	ERST_300320_32	2020-03-30	Soil	-15.8279	34.9988	44341_3#299		enterica	Durban	2075	FD31452973	Present	Absent	Absent	Absent	Absent	Absent	Absent	Absent	Absent	Absent	Absent	Absent	Absent	Absent	Absent	Absent	Absent	Absent	Absent	Absent	Absent	Absent	Absent	Absent	Absent	Absent	Absent	Absent	Absent	Present	Absent
97	DRUM11917749	ERS9899566	FD31453756	ERST_300320_29	2020-03-30	Algae	-15.823	35.0065	44341_3#304		enterica	Isangi	335	FD31453756	Present	Absent	Absent	Present	Present	Present	Present	Absent	Present	Present	Present	Present	Present	Absent	Absent	Present	Absent	Present	Absent	Present	Absent	Absent	Absent	Present	Absent	Present	Present	Present	Absent	Present	Absent
98	DRUM11917750	ERS9899567	FD31453755	ERST_300320_50	2020-03-30	Soil	-15.8083	35.0044	44341_3#305		enterica	Isangi	335	FD31453755	Present	Absent	Absent	Present	Present	Present	Present	Absent	Present	Present	Present	Present	Present	Absent	Absent	Present	Absent	Present	Absent	Present	Absent	Absent	Absent	Present	Absent	Present	Present	Present	Absent	Present	Absent
99	DRUM11917751	ERS9899568	FD31453754	ERST_300320_28	2020-03-30	Soil	-15.8229	35.0064	44341_3#310		enterica	Isangi	335	FD31453754	Present	Absent	Absent	Present	Present	Present	Present	Absent	Present	Present	Present	Present	Present	Absent	Absent	Present	Absent	Present	Absent	Present	Absent	Absent	Absent	Present	Absent	Present	Present	Present	Absent	Present	Absent
100	DRUM11917752	ERS9899569	FD31453753	ERST_300320_36	2020-03-30	Soil	-15.8274	34.999	44341_3#311		diarizonae	IIIb O:53:z52:z	unknown	FD31453753	Present	Absent	Absent	Absent	Absent	Absent	Absent	Absent	Absent	Absent	Absent	Absent	Absent	Absent	Absent	Absent	Absent	Absent	Absent	Absent	Absent	Absent	Absent	Absent	Absent	Absent	Absent	Absent	Absent	Present	Absent
101	DRUM11917753	ERS9899571	FD31453751	ERST_120520_03	12/05/2020	Flowing: River	-15.777	35.031	44341_3#314		diarizonae	IIIb O:53:z52:z	unknown	FD31453751	Present	Absent	Absent	Absent	Absent	Absent	Absent	Absent	Absent	Absent	Absent	Absent	Absent	Absent	Absent	Absent	Absent	Absent	Absent	Absent	Absent	Absent	Absent	Absent	Absent	Absent	Absent	Absent	Absent	Present	Absent
102	DRUM11917754	ERS9899570	FD31453750	ERST_170620_03	17/06/2020	Flowing: River	-15.7419	35.0834	44341_3#317		enterica	Heidelberg	15	FD31453750	Present	Absent	Absent	Absent	Absent	Absent	Absent	Absent	Absent	Absent	Absent	Absent	Absent	Absent	Absent	Absent	Absent	Absent	Absent	Absent	Present	Absent	Absent	Absent	Absent	Absent	Absent	Absent	Absent	Present	Absent
103	DRUM11917755	ERS9899572	FD31453749	ERST_220620_20	2020-06-22	Moore's Swab; Wastewater	-15.8076	34.9906	44341_3#320		enterica	Typhimurium	19	FD31453749	Present	Absent	Absent	Absent	Absent	Absent	Absent	Absent	Absent	Absent	Absent	Absent	Absent	Absent	Absent	Absent	Absent	Absent	Absent	Absent	Absent	Absent	Absent	Absent	Absent	Absent	Absent	Absent	Absent	Present	Absent
104	DRUM11917756	ERS9899573	FD31453752	ERST_200620_S3	20/06/2020	Moore's Swab; Wastewater	-15.809	34.9888	44341_4#325		enterica	Millesi|Overchurch|Tiko|Bukavu	unknown	FD31453752	Present	Absent	Absent	Absent	Absent	Absent	Absent	Absent	Absent	Absent	Absent	Absent	Absent	Absent	Absent	Absent	Absent	Absent	Absent	Absent	Absent	Absent	Absent	Absent	Absent	Absent	Absent	Absent	Absent	Present	Absent
105	DRUM11917757	ERS9899574	FD31453764	ERST_220620_W1	22/06/2020	Flowing: River	-15.7584	35.0117	44341_3#326		enterica	Millesi|Overchurch|Tiko|Bukavu	unknown	FD31453764	Present	Absent	Absent	Absent	Absent	Absent	Absent	Absent	Absent	Absent	Absent	Absent	Absent	Absent	Absent	Absent	Absent	Absent	Absent	Absent	Absent	Absent	Absent	Absent	Absent	Absent	Absent	Absent	Absent	Present	Absent
106	DRUM11917758	ERS9899575	FD31453762	ERST_240620_W1	24/06/2020	Grab; Wastewater	-15.8075	34.9907	44341_3#158		enterica	Arechavaleta	421	FD31453762	Present	Absent	Absent	Absent	Absent	Absent	Absent	Absent	Absent	Absent	Absent	Absent	Absent	Absent	Absent	Absent	Absent	Absent	Absent	Absent	Absent	Absent	Absent	Absent	Absent	Absent	Absent	Absent	Absent	Present	Absent
107	DRUM11917759	ERS9899576	FD31453761	ERST_240620_W5	24/06/2020	Flowing: River	-15.8407	35.0989	44341_4#331		enterica	Concord	694	FD31453761	Present	Absent	Absent	Absent	Absent	Absent	Absent	Absent	Absent	Absent	Absent	Absent	Absent	Absent	Absent	Absent	Absent	Absent	Absent	Absent	Absent	Absent	Absent	Absent	Absent	Absent	Absent	Absent	Absent	Present	Absent
108	DRUM11917760	ERS9899577	FD31453760	ERST_220620_W4	22/06/2020	Flowing: River	-15.7563	35.0072	44341_3#332		enterica	Typhimurium	313	FD31453760	Present	Absent	Absent	Absent	Absent	Absent	Absent	Absent	Absent	Absent	Absent	Absent	Absent	Present	Absent	Absent	Absent	Absent	Absent	Absent	Absent	Absent	Absent	Absent	Absent	Absent	Absent	Absent	Absent	Present	Absent
109	DRUM11917761	ERS9899578	FD31453759	ERST_250620_W4	25/06/2020	Flowing: River	-15.7584	35.0117	44341_3#337		enterica	Typhimurium	19	FD31453759	Present	Absent	Absent	Absent	Absent	Absent	Absent	Absent	Absent	Absent	Absent	Absent	Absent	Absent	Absent	Absent	Absent	Absent	Absent	Absent	Absent	Absent	Absent	Absent	Absent	Absent	Absent	Absent	Absent	Present	Absent
110	DRUM11917762	ERS9899579	FD31453758	ERST_220620_S3	22/06/2020	Moore's Swab; River	-15.7583	35.0117	44341_3#338		enterica	Typhimurium	313	FD31453758	Present	Absent	Absent	Absent	Absent	Absent	Absent	Absent	Absent	Absent	Absent	Absent	Absent	Absent	Absent	Absent	Absent	Absent	Absent	Absent	Absent	Absent	Absent	Absent	Absent	Absent	Absent	Absent	Absent	Present	Absent
111	DRUM11917763	ERS9899580	FD31453757	ERST_250620_W2	25/06/2020	Flowing: River	-15.7841	35.025	44341_3#1		enterica	Enteritidis	11	FD31453757	Present	Absent	Absent	Absent	Absent	Absent	Absent	Absent	Absent	Absent	Absent	Absent	Absent	Absent	Absent	Absent	Absent	Absent	Absent	Absent	Absent	Absent	Absent	Absent	Absent	Absent	Absent	Absent	Absent	Present	Absent
112	DRUM11917764	ERS9899581	FD31453772	ERST_220620_S7	22/06/2020	Moore's Swab; River	-15.784	35.025	Did not pass QC																																		Absent	Present	Absent
113	DRUM11917765	ERS9899582	FD31453763	ERST_240620_S1	24/06/2020	Moore's Swab; Wastewater	-15.8075	34.9907	Did not pass QC																																		Absent	Present	Absent
114	DRUM11917766	ERS9899583	FD31453780	ERST_240620_S3	24/06/2020	Moore's Swab; Wastewater	-15.809	34.9888	44341_3#9		enterica	Typhimurium	313	FD31453780	Present	Absent	Absent	Absent	Absent	Absent	Absent	Absent	Absent	Absent	Absent	Absent	Absent	Absent	Absent	Absent	Absent	Absent	Absent	Absent	Absent	Absent	Absent	Absent	Absent	Absent	Absent	Absent	Absent	Present	Absent
115	DRUM11917767	ERS9899584	FD31453770	ERST_240620_W2	24/06/2020	Grab; Wastewater	-15.8083	34.9893	44341_3#13		enterica	Oranienburg	2178	FD31453770	Present	Absent	Absent	Absent	Absent	Absent	Absent	Absent	Absent	Absent	Absent	Absent	Absent	Absent	Absent	Absent	Absent	Absent	Absent	Absent	Absent	Absent	Absent	Absent	Absent	Absent	Absent	Absent	Absent	Present	Absent
116	DRUM11917768	ERS9899585	FD31453769	ERST_290620_W1	29/06/2020	Flowing: River	-15.784	35.0251	44341_3#18		enterica	Arechavaleta	421	FD31453769	Present	Absent	Absent	Absent	Absent	Absent	Absent	Absent	Absent	Absent	Absent	Absent	Absent	Absent	Absent	Absent	Absent	Absent	Absent	Absent	Absent	Absent	Absent	Absent	Absent	Absent	Absent	Absent	Absent	Present	Absent
117	DRUM11917769	ERS9899586	FD31453768	ERST_220620_W5	22/06/2020	Flowing: River	-15.7563	35.0072	44341_3#22		enterica	Typhimurium	313	FD31453768	Present	Absent	Absent	Absent	Absent	Absent	Absent	Absent	Absent	Absent	Absent	Absent	Absent	Present	Absent	Absent	Absent	Absent	Absent	Absent	Absent	Absent	Absent	Absent	Absent	Absent	Absent	Absent	Absent	Present	Absent
118	DRUM11917770	ERS9899588	FD31453767	ERST_290620_03	2020-06-29	Grab; Wastewater	-15.809	34.9888	Did not pass QC																																		Absent	Present	Absent
119	DRUM11917771	ERS9899721	FD31453766	ERST_240620_S7	24/06/2020	Moore's Swab; River	-15.8317	35.0833	44341_3#30		enterica	Typhimurium	313	FD31453766	Present	Absent	Absent	Absent	Absent	Absent	Absent	Absent	Absent	Absent	Absent	Absent	Absent	Absent	Absent	Absent	Absent	Absent	Absent	Absent	Absent	Absent	Absent	Absent	Absent	Absent	Absent	Absent	Absent	Present	Absent
120	DRUM11917772	ERS9899722	FD31453765	ERST_290620_W2	29/06/2020	Flowing: River	-15.7583	35.0117	44341_3#35		enterica	Gaminara	2152	FD31453765	Present	Absent	Absent	Absent	Absent	Absent	Absent	Absent	Absent	Absent	Absent	Absent	Absent	Absent	Absent	Absent	Absent	Absent	Absent	Absent	Absent	Absent	Absent	Absent	Absent	Absent	Absent	Absent	Absent	Present	Absent
121	DRUM11917773	ERS9899723	FD31453788	ERST_030720_11	2020-07-03	Moore's Swab; River	-15.7891	35.0182	44341_3#38		enterica	Typhimurium	313	FD31453788	Present	Absent	Absent	Absent	Absent	Absent	Absent	Absent	Absent	Absent	Absent	Absent	Absent	Present	Absent	Absent	Absent	Absent	Absent	Absent	Absent	Absent	Absent	Absent	Absent	Absent	Absent	Absent	Absent	Present	Absent
122	DRUM11917774	ERS9899724	FD31453779	ERST_290620_S6	29/06/2020	Moore's Swab; Wastewater	-15.809	34.9888	44341_3#166		enterica	Gaminara	2152	FD31453779	Present	Absent	Absent	Absent	Absent	Absent	Absent	Absent	Absent	Absent	Absent	Absent	Absent	Absent	Absent	Absent	Absent	Absent	Absent	Absent	Absent	Absent	Absent	Absent	Absent	Absent	Absent	Absent	Absent	Present	Absent
123	DRUM11917775	ERS9899725	FD31453771	ERST_290620_3A	29/06/2020	Flowing: River	-15.7563	35.0072	44341_3#43		enterica	Typhimurium	313	FD31453771	Present	Absent	Absent	Absent	Absent	Absent	Absent	Absent	Absent	Absent	Absent	Absent	Absent	Present	Absent	Absent	Absent	Absent	Absent	Absent	Absent	Absent	Absent	Absent	Absent	Absent	Absent	Absent	Absent	Present	Absent
124	DRUM11917776	ERS9899726	FD31453778	ERST_290620_05	2020-06-29	Moore's Swab; Wastewater	-15.8078	34.9893	44341_3#47		enterica	Typhimurium	313	FD31453778	Present	Absent	Absent	Absent	Absent	Absent	Absent	Absent	Absent	Absent	Absent	Absent	Absent	Present	Absent	Absent	Absent	Absent	Absent	Absent	Absent	Absent	Absent	Absent	Absent	Absent	Absent	Absent	Absent	Present	Absent
125	DRUM11917777	ERS9899727	FD31453777	ERST_290620_3B	29/06/2020	Stagnant: Pool/Pond	-15.7563	35.0072	44341_3#52	Excluded as Duplicate	enterica	Typhimurium	313	FD31453777	Present	Absent	Absent	Absent	Absent	Absent	Absent	Absent	Absent	Absent	Absent	Absent	Absent	Absent	Absent	Absent	Absent	Absent	Absent	Absent	Absent	Absent	Absent	Absent	Absent	Absent	Absent	Absent	Absent	Present	Absent
126	DRUM11917778	ERS9899728	FD31453776	ERST_290620_01	2020-06-29	Moore's Swab; River	-15.784	35.0251	Did not pass QC																																		Absent	Present	Absent
127	DRUM11917779	ERS9899729	FD31453775	ERST_290620_04	2020-06-29	Moore's Swab; Wastewater	-15.8076	34.9907	Did not pass QC																																		Absent	Present	Absent
128	DRUM11917780	ERS9899730	FD31453774	ERST_080720_01	2020-07-08	Flowing: River	-15.7583	35.0117	44341_3#60		enterica	Typhimurium	313	FD31453774	Present	Absent	Absent	Absent	Absent	Absent	Absent	Absent	Absent	Absent	Absent	Absent	Absent	Present	Absent	Absent	Absent	Absent	Absent	Absent	Absent	Absent	Absent	Absent	Absent	Absent	Absent	Absent	Absent	Present	Absent
129	DRUM11917781	ERS9899732	FD31453773	ERST_070720_03	2020-07-07	Moore's Swab; Wastewater	-15.809	34.9888	44341_3#63		enterica	Typhimurium	313	FD31453773	Present	Absent	Absent	Absent	Absent	Absent	Absent	Absent	Absent	Absent	Absent	Absent	Absent	Present	Absent	Absent	Absent	Absent	Absent	Absent	Absent	Absent	Absent	Absent	Absent	Absent	Absent	Absent	Absent	Present	Absent
130	DRUM11917782	ERS9899731	FD31453787	ERST_070720_3B	07/07/2020	Stagnant: Pool/Pond	-15.809	34.9888	44341_3#68	Excluded as Duplicate	enterica	Typhimurium	313	FD31453787	Present	Absent	Absent	Absent	Absent	Absent	Absent	Absent	Absent	Absent	Absent	Absent	Absent	Absent	Absent	Absent	Absent	Absent	Absent	Absent	Absent	Absent	Absent	Absent	Absent	Absent	Absent	Absent	Absent	Present	Absent
131	DRUM11917783	ERS9899587	FD31453785	ERST_240619_06	2019-06-24	Flowing: River	-15.8317	35.0834	44341_3#71		enterica	Oranienburg	174	FD31453785	Present	Absent	Absent	Absent	Absent	Absent	Absent	Absent	Absent	Absent	Absent	Absent	Absent	Absent	Absent	Absent	Absent	Absent	Absent	Absent	Absent	Absent	Absent	Absent	Absent	Absent	Absent	Absent	Absent	Present	Absent
132	DRUM11917784	ERS9899589	FD31453784	ERST_170820_09	2020-08-17	Moore's Swab; Wastewater	-15.809	34.9888	44341_3#74		enterica	Enteritidis	11	FD31453784	Present	Absent	Absent	Absent	Absent	Absent	Absent	Absent	Absent	Absent	Absent	Absent	Absent	Absent	Absent	Absent	Absent	Absent	Absent	Absent	Absent	Absent	Absent	Absent	Absent	Absent	Absent	Absent	Absent	Present	Absent
133	DRUM11917785	ERS9899590	FD31453783	ERST_170820_2B	2020-08-17	Grab; Wastewater	-15.8083	34.9892	Did not pass QC																																		Absent	Present	Absent
134	DRUM11917786	ERS9899591	FD31453782	ERST_170820_07	2020-08-17	Moore's Swab; Wastewater	-15.8083	34.9892	44341_3#81		enterica	Oranienburg	174	FD31453782	Present	Absent	Absent	Absent	Absent	Absent	Absent	Absent	Absent	Absent	Absent	Absent	Absent	Absent	Absent	Absent	Absent	Absent	Absent	Absent	Absent	Absent	Absent	Absent	Absent	Absent	Absent	Absent	Absent	Present	Absent
135	DRUM11917787	ERS9899592	FD31453781	ERST_140920_11	2020-09-14	Soil	-15.7824	35.074	Did not pass QC																																		Absent	Present	Absent
136	DRUM11917788	ERS9899593	FD31453786	ERST_140920_14	2020-09-14	Moore's Swab; Wastewater	-15.8076	34.9907	44341_3#89		enterica	Hissar|Choleraesuis|Paratyphi C|Typhisuis|Chiredzi	3695	FD31453786	Present	Absent	Absent	Absent	Absent	Absent	Absent	Absent	Absent	Absent	Absent	Absent	Absent	Absent	Absent	Absent	Absent	Absent	Absent	Absent	Absent	Absent	Absent	Absent	Absent	Absent	Absent	Absent	Absent	Present	Absent
137	DRUM11917789	ERS9899595	FD31453796	ERST_140929_5A	14/09/2029	Flowing: River	-15.847	35.1008	44341_3#94		enterica	Arechavaleta	421	FD31453796	Present	Absent	Absent	Absent	Absent	Absent	Absent	Absent	Absent	Absent	Absent	Absent	Absent	Absent	Absent	Absent	Absent	Absent	Absent	Absent	Absent	Absent	Absent	Absent	Absent	Absent	Absent	Absent	Absent	Present	Absent
138	DRUM11917790	ERS9899594	FD31453794	ERST_150920_3A	2020-09-15	Flowing: River	-15.741	34.9938	44341_3#98		enterica	Typhimurium	313	FD31453794	Present	Absent	Absent	Absent	Absent	Absent	Absent	Absent	Absent	Absent	Absent	Absent	Absent	Absent	Absent	Absent	Absent	Absent	Absent	Absent	Absent	Absent	Absent	Absent	Absent	Absent	Absent	Absent	Absent	Present	Absent
139	DRUM11917791	ERS9899597	FD31453793	ERST_160920_1A	2020-09-16	Flowing: River	-15.7841	35.025	44341_3#103		enterica	Typhimurium	313	FD31453793	Present	Absent	Absent	Absent	Absent	Absent	Absent	Absent	Absent	Absent	Absent	Absent	Absent	Absent	Absent	Absent	Absent	Absent	Absent	Absent	Absent	Absent	Absent	Absent	Absent	Absent	Absent	Absent	Absent	Present	Absent
140	DRUM11917792	ERS9899596	FD31453792	ERST_150920_09	2020-09-15	Moore's Swab; River	-15.7564	35.0072	44341_3#106		enterica	Typhimurium	313	FD31453792	Present	Absent	Absent	Absent	Absent	Absent	Absent	Absent	Absent	Absent	Absent	Absent	Absent	Absent	Absent	Absent	Absent	Absent	Absent	Absent	Absent	Absent	Absent	Absent	Absent	Absent	Absent	Absent	Absent	Present	Absent
141	DRUM11917793	ERS9899598	FD31453791	ERST_210920_2A	2020-09-21	Grab; Wastewater	-15.8083	34.9892	44341_3#111		enterica	Oranienburg	2178	FD31453791	Present	Absent	Absent	Absent	Absent	Absent	Absent	Absent	Absent	Absent	Absent	Absent	Absent	Absent	Absent	Absent	Absent	Absent	Absent	Absent	Absent	Absent	Absent	Absent	Absent	Absent	Absent	Absent	Absent	Present	Absent
142	DRUM11917794	ERS9899599	FD31453790	ERST_210920_4A	2020-09-21	Flowing: River	-15.8274	34.999	44341_3#114		enterica	Oranienburg	174	FD31453790	Present	Absent	Absent	Absent	Absent	Absent	Absent	Absent	Absent	Absent	Absent	Absent	Absent	Absent	Absent	Absent	Absent	Absent	Absent	Absent	Absent	Absent	Absent	Absent	Absent	Absent	Absent	Absent	Absent	Present	Absent
143	DRUM11917795	ERS9899601	FD31453789	ERST_210920_1B	21/09/2020	Grab; Wastewater	-15.8076	34.9907	44341_3#119		enterica	Infantis	32	FD31453789	Present	Absent	Absent	Absent	Absent	Absent	Absent	Absent	Absent	Absent	Absent	Absent	Absent	Absent	Absent	Absent	Absent	Absent	Absent	Absent	Absent	Absent	Absent	Absent	Absent	Absent	Absent	Absent	Absent	Present	Absent
144	DRUM11917796	ERS9899600	FD31453797	ERST_160920_03	2020-09-16	Moore's Swab; River	-15.7841	35.025	44341_3#122		enterica	Concord	694	FD31453797	Present	Absent	Absent	Absent	Absent	Absent	Absent	Absent	Absent	Absent	Absent	Absent	Absent	Absent	Absent	Absent	Absent	Absent	Absent	Absent	Absent	Absent	Absent	Absent	Absent	Absent	Absent	Absent	Absent	Present	Absent
145	DRUM11917797	ERS9899602	FD31453804	ERST_160920_1A	2020-09-16	Flowing: River	-15.7841	35.025	44341_3#128		enterica	Isangi	335	FD31453804	Present	Absent	Absent	Present	Present	Present	Present	Absent	Present	Present	Present	Present	Present	Absent	Absent	Present	Absent	Present	Absent	Present	Absent	Absent	Absent	Present	Absent	Present	Present	Present	Absent	Present	Absent
146	DRUM11917798	ERS9899603	FD31453795	ERST_160920_2A	2020-09-16	Flowing: River	-15.7771	35.0309	44341_3#131		enterica	Isangi	335	FD31453795	Present	Absent	Absent	Present	Present	Present	Present	Absent	Present	Present	Present	Present	Present	Absent	Absent	Present	Absent	Present	Absent	Present	Absent	Absent	Absent	Present	Absent	Present	Present	Present	Absent	Present	Absent
147	DRUM11917799	ERS9899604	FD31453802	ERST_210920_15	2020-09-21	Moore's Swab; Wastewater	-15.8083	34.9893	44341_3#136		enterica	Isangi	335	FD31453802	Present	Absent	Absent	Absent	Present	Present	Present	Absent	Present	Present	Absent	Present	Present	Absent	Absent	Present	Absent	Present	Absent	Present	Absent	Absent	Absent	Present	Absent	Present	Present	Present	Absent	Present	Absent
148	DRUM11917800	ERS9899605	FD31453803	ERST_140920_7A	2020-09-14	Flowing: River	-15.7762	35.0354	44341_3#139		enterica	Typhimurium	313	FD31453803	Present	Absent	Absent	Absent	Absent	Present	Present	Absent	Present	Absent	Absent	Absent	Absent	Present	Absent	Absent	Present	Absent	Absent	Absent	Absent	Absent	Absent	Absent	Absent	Absent	Present	Absent	Absent	Present	Absent
149	DRUM11917801	ERS9899606	FD31453801	ERST_220920_4A	2020-09-22	Flowing: River	-15.7939	35.0039	44341_3#143		enterica	Kentucky	314	FD31453801	Present	Absent	Absent	Absent	Absent	Absent	Absent	Absent	Absent	Absent	Absent	Absent	Absent	Absent	Absent	Absent	Absent	Absent	Absent	Absent	Absent	Absent	Absent	Absent	Absent	Absent	Absent	Absent	Absent	Present	Absent
150	DRUM11917802	ERS9899607	FD31453800	ERST_210920_14	2020-09-21	Moore's Swab; Wastewater	-15.8075	34.9908	44341_3#147		enterica	Oranienburg	174	FD31453800	Present	Absent	Absent	Absent	Absent	Absent	Absent	Absent	Absent	Absent	Absent	Absent	Absent	Absent	Absent	Absent	Absent	Absent	Absent	Absent	Absent	Absent	Absent	Absent	Absent	Absent	Absent	Absent	Absent	Present	Absent
151	DRUM11917803	ERS9899608	FD31453799	ERST_210920_3B	2020-09-21	Grab; Wastewater	-15.809	34.9888	44341_3#151		enterica	Oranienburg	174	FD31453799	Present	Absent	Absent	Absent	Absent	Absent	Absent	Absent	Absent	Absent	Absent	Absent	Absent	Absent	Absent	Absent	Absent	Absent	Absent	Absent	Absent	Absent	Absent	Absent	Absent	Absent	Absent	Absent	Absent	Present	Absent
152	DRUM11917804	ERS9899609	FD31453798	ERST_220920_3A	2020-09-22	Flowing: River	-15.74	34.9939	44341_3#153		enterica	Concord	694	FD31453798	Present	Absent	Absent	Absent	Absent	Absent	Absent	Absent	Absent	Absent	Absent	Absent	Absent	Absent	Absent	Absent	Absent	Absent	Absent	Absent	Absent	Absent	Absent	Absent	Absent	Absent	Absent	Absent	Absent	Present	Absent
153	DRUM11917805	ERS9899610	FD31453812	ERST_220920_2B	2020-09-22	Flowing: River	-15.7563	35.0072	Did not pass QC																																		Absent	Present	Absent
154	DRUM11917806	ERS9899611	FD31453811	ERST_220920_09	2020-09-22	Moore's Swab; River	-15.7563	35.0072	44341_3#162		enterica	Typhimurium	313	FD31453811	Present	Absent	Absent	Absent	Absent	Absent	Absent	Absent	Absent	Absent	Absent	Absent	Absent	Absent	Absent	Absent	Absent	Absent	Absent	Absent	Absent	Absent	Absent	Absent	Absent	Absent	Absent	Absent	Absent	Present	Absent
155	DRUM11917807	ERS9899612	FD31453810	ERST_220920_6A	2020-09-22	Flowing: River	-15.8081	35.0171	44341_3#165		enterica	Isangi	335	FD31453810	Present	Absent	Absent	Present	Present	Present	Present	Absent	Present	Present	Present	Present	Present	Absent	Absent	Present	Absent	Present	Absent	Present	Absent	Absent	Absent	Present	Absent	Present	Present	Present	Absent	Present	Absent
156	DRUM11917808	ERS9899613	FD31453809	ERST_230920_04	2020-09-23	Moore's Swab; River	-15.7769	35.0311	44341_3#170		enterica	Typhimurium	19	FD31453809	Present	Absent	Absent	Absent	Absent	Absent	Absent	Absent	Absent	Absent	Absent	Absent	Absent	Absent	Absent	Absent	Absent	Absent	Absent	Absent	Absent	Absent	Absent	Absent	Absent	Absent	Absent	Absent	Absent	Present	Absent
157	DRUM11917809	ERS9899614	FD31453808	ERST_230920_03	2020-09-23	Moore's Swab; River	-15.784	35.025	44341_4#174		salamae	II 1,13,23:a:1,5|II 13:a:1,5	unknown	FD31453808	Present	Absent	Absent	Absent	Absent	Absent	Absent	Absent	Absent	Absent	Absent	Absent	Absent	Absent	Absent	Absent	Absent	Absent	Absent	Absent	Absent	Absent	Absent	Absent	Absent	Absent	Absent	Absent	Absent	Present	Absent
158	DRUM11917810	ERS9899615	FD31453807	ERST_230920_2A	2020-09-23	Flowing: River	-15.7769	35.031	44341_3#173		enterica	Typhimurium	313	FD31453807	Present	Absent	Absent	Absent	Absent	Absent	Absent	Absent	Absent	Absent	Absent	Absent	Absent	Absent	Absent	Absent	Absent	Absent	Absent	Absent	Absent	Absent	Absent	Absent	Absent	Absent	Absent	Absent	Absent	Present	Absent
159	DRUM11917811	ERS9899616	FD31453806	ERST_230920_2A	2020-09-23	Flowing: River	-15.7769	35.031	44341_3#178		enterica	Enteritidis	1983	FD31453806	Present	Absent	Absent	Absent	Absent	Absent	Absent	Absent	Absent	Absent	Absent	Absent	Absent	Absent	Absent	Absent	Absent	Absent	Absent	Absent	Absent	Absent	Absent	Absent	Absent	Absent	Absent	Absent	Absent	Present	Absent
160	DRUM11917812	ERS9899617	FD31453805	ERST_230920_1A	2020-09-23	Flowing: River	-15.7841	35.025	44341_3#182		enterica	Heidelberg	15	FD31453805	Present	Absent	Absent	Absent	Absent	Absent	Absent	Absent	Absent	Absent	Absent	Absent	Absent	Absent	Absent	Absent	Absent	Absent	Absent	Absent	Present	Absent	Absent	Absent	Absent	Absent	Absent	Present	Absent	Present	Absent
161	DRUM11917813	ERS9899618	FD31453815	ERST_280920_1A	2020-09-28	Grab; Wastewater	-15.8075	34.9907	44341_3#187		enterica	Heidelberg	15	FD31453815	Present	Absent	Absent	Absent	Absent	Absent	Absent	Absent	Absent	Absent	Absent	Absent	Absent	Absent	Absent	Absent	Absent	Absent	Absent	Absent	Present	Absent	Absent	Absent	Absent	Absent	Absent	Present	Absent	Present	Absent
162	DRUM11917814	ERS9899619	FD31453814	ERST_280920_1B	2020-09-28	Grab; Wastewater	-15.8075	34.9907	44341_3#190		enterica	Heidelberg	15	FD31453814	Present	Absent	Absent	Absent	Absent	Absent	Absent	Absent	Absent	Absent	Absent	Absent	Absent	Absent	Absent	Absent	Absent	Absent	Absent	Absent	Present	Absent	Absent	Absent	Absent	Absent	Absent	Present	Absent	Present	Absent
163	DRUM11917815	ERS9899620	FD31453820	ERST_280920_2B	2020-09-28	Grab; Wastewater	-15.8083	34.9892	44341_3#195		enterica	Concord	694	FD31453820	Present	Absent	Absent	Absent	Absent	Absent	Absent	Absent	Absent	Absent	Absent	Absent	Absent	Absent	Absent	Absent	Absent	Absent	Absent	Absent	Absent	Absent	Absent	Absent	Absent	Absent	Absent	Absent	Absent	Present	Absent
164	DRUM11917816	ERS9899622	FD31453816	ERST_280920_8A	2020-09-28	Flowing: River	-15.7418	35.0833	44341_3#198		enterica	Hissar|Choleraesuis|Paratyphi C|Typhisuis|Chiredzi	unknown	FD31453816	Present	Absent	Absent	Absent	Absent	Absent	Absent	Absent	Absent	Absent	Absent	Absent	Absent	Absent	Absent	Absent	Absent	Absent	Absent	Absent	Absent	Absent	Absent	Absent	Absent	Absent	Absent	Absent	Absent	Present	Absent
165	DRUM11917817	ERS9899621	FD31453817	ERST_280920_09	2020-09-28	Moore's Swab; Wastewater	-15.8075	34.9907	44341_3#203		enterica	Heidelberg	15	FD31453817	Present	Absent	Absent	Absent	Absent	Absent	Absent	Absent	Absent	Absent	Absent	Absent	Absent	Absent	Absent	Absent	Absent	Absent	Absent	Absent	Present	Absent	Absent	Absent	Absent	Absent	Absent	Present	Absent	Present	Absent
166	DRUM11917818	ERS9899623	FD31453818	ERST_280920_11	2020-09-28	Moore's Swab; Wastewater	-15.809	34.9888	44341_3#206		enterica	Heidelberg	15	FD31453818	Present	Absent	Absent	Absent	Absent	Absent	Absent	Absent	Absent	Absent	Absent	Absent	Absent	Absent	Absent	Absent	Absent	Absent	Absent	Absent	Present	Absent	Absent	Absent	Absent	Absent	Absent	Present	Absent	Present	Absent
167	DRUM11917819	ERS9899624	FD31453813	ERST_290920_05	2020-09-29	Flowing: River	-15.7646	34.9951	44341_3#210		enterica	Typhimurium	313	FD31453813	Present	Absent	Absent	Absent	Absent	Present	Present	Absent	Present	Absent	Absent	Absent	Absent	Present	Present	Absent	Present	Absent	Absent	Absent	Absent	Absent	Absent	Absent	Absent	Present	Present	Absent	Absent	Present	Absent
168	DRUM11917820	ERS9899625	FD31453819	ERST_290920_15	2020-09-29	Moore's Swab; River	-15.7563	35.0072	44341_3#213		enterica	Typhimurium	313	FD31453819	Present	Absent	Absent	Absent	Absent	Absent	Absent	Absent	Absent	Absent	Absent	Absent	Absent	Absent	Absent	Absent	Absent	Absent	Absent	Absent	Absent	Absent	Absent	Absent	Absent	Absent	Absent	Absent	Absent	Present	Absent
169	DRUM11917821	ERS9899626	FD31453828	ERST_290920_6A	29/09/2020	Flowing: River	-15.7299	35.0624	44341_3#216		enterica	Typhimurium	313	FD31453828	Present	Absent	Absent	Absent	Absent	Present	Present	Absent	Present	Absent	Absent	Absent	Absent	Present	Present	Absent	Present	Absent	Absent	Absent	Absent	Absent	Absent	Absent	Absent	Present	Present	Absent	Absent	Present	Absent
170	DRUM11917822	ERS9899627	FD31453826	ERST_290920_2A	2020-09-29	Flowing: River	-15.7563	35.0072	44341_3#220		enterica	Montevideo	316	FD31453826	Present	Absent	Absent	Absent	Absent	Absent	Absent	Absent	Absent	Absent	Absent	Absent	Absent	Absent	Absent	Absent	Absent	Absent	Absent	Absent	Absent	Absent	Absent	Absent	Absent	Absent	Absent	Absent	Absent	Present	Absent
171	DRUM11917823	ERS9899628	FD31453825	ERST_290920_04	2020-09-29	Flowing: River	-15.743	34.994	Did not pass QC																																		Absent	Present	Absent
172	DRUM11917824	ERS9899630	FD31453824	ERST_300920_1B	2020-09-30	Flowing: River	-15.7841	35.0249	44341_3#226		enterica	Typhimurium	313	FD31453824	Present	Absent	Absent	Absent	Absent	Absent	Absent	Absent	Absent	Absent	Absent	Absent	Absent	Absent	Absent	Absent	Absent	Absent	Absent	Absent	Absent	Absent	Absent	Absent	Absent	Absent	Absent	Absent	Absent	Present	Absent
173	DRUM11917825	ERS9899629	FD31453823	ERST_300920_03	2020-09-30	Moore's Swab; River	-15.7841	35.0249	44341_3#228		enterica	Typhimurium	313	FD31453823	Present	Absent	Absent	Absent	Absent	Absent	Absent	Absent	Absent	Absent	Absent	Absent	Absent	Absent	Absent	Absent	Absent	Absent	Absent	Absent	Absent	Absent	Absent	Absent	Absent	Absent	Absent	Absent	Absent	Present	Absent
174	DRUM11917826	ERS9899631	FD31453822	ERST_061020_09	2020-10-06	Flowing: River	-15.8267	35.0093	44341_3#231		enterica	Bovismorbificans	142	FD31453822	Present	Absent	Absent	Absent	Absent	Absent	Absent	Absent	Absent	Absent	Absent	Absent	Absent	Absent	Absent	Absent	Absent	Absent	Absent	Absent	Absent	Absent	Absent	Absent	Absent	Absent	Absent	Absent	Absent	Present	Absent
175	DRUM11917827	ERS9899632	FD15867592	ERST_210920_5A	2020-09-21	Flowing: River	-15.8147	35.0112	44341_3#233		enterica	Oranienburg	174	FD15867592	Present	Absent	Absent	Absent	Absent	Absent	Absent	Absent	Absent	Absent	Absent	Absent	Absent	Absent	Absent	Absent	Absent	Absent	Absent	Absent	Absent	Absent	Absent	Absent	Absent	Absent	Absent	Absent	Absent	Present	Absent
176	DRUM11917828	ERS9899633	FD31453827	ERST_071020_1A	2020-10-07	Flowing: River	-15.7841	35.025	44341_3#237		enterica	Montevideo	1518	FD31453827	Present	Absent	Absent	Absent	Absent	Absent	Absent	Absent	Absent	Absent	Absent	Absent	Absent	Absent	Absent	Absent	Absent	Absent	Absent	Absent	Absent	Absent	Absent	Absent	Absent	Absent	Absent	Absent	Absent	Present	Absent
177	DRUM11917829	ERS9899634	FD31453836	ERST_061020_10	2020-10-06	Moore's Swab; River	-15.7413	34.9931	Did not pass QC																																		Absent	Present	Absent
178	DRUM11917830	ERS9899635	FD31453835	ERST_061020_6A	2020-10-06	Flowing: River	-15.7762	35.0354	44341_3#243		enterica	Hadar	473	FD31453835	Present	Absent	Absent	Absent	Absent	Absent	Absent	Absent	Absent	Absent	Absent	Absent	Absent	Absent	Absent	Absent	Absent	Absent	Absent	Absent	Absent	Absent	Absent	Absent	Absent	Absent	Absent	Absent	Absent	Present	Absent
179	DRUM11917831	ERS9899637	FD31453834	ERST_061020_14	2020-10-06	Moore's Swab; River	-15.7762	35.0354	44341_3#245		enterica	Amager	293	FD31453834	Present	Absent	Absent	Absent	Absent	Absent	Absent	Absent	Absent	Absent	Absent	Absent	Absent	Absent	Absent	Absent	Absent	Absent	Absent	Absent	Absent	Absent	Absent	Absent	Absent	Absent	Absent	Absent	Absent	Present	Absent
180	DRUM11917832	ERS9899636	FD31453833	ERST_061020_18	2020-10-06	Soil	-15.7413	34.9931	44341_3#249		enterica	Kentucky	314	FD31453833	Present	Absent	Absent	Absent	Absent	Absent	Absent	Absent	Absent	Absent	Absent	Absent	Absent	Absent	Absent	Absent	Absent	Absent	Absent	Absent	Absent	Absent	Absent	Absent	Absent	Absent	Absent	Absent	Absent	Present	Absent
181	DRUM11917833	ERS9899638	FD31453832	ERST_061020_5A	2020-10-06	Flowing: River	-15.7736	35.0078	44341_3#252		enterica	Hadar	473	FD31453832	Present	Absent	Absent	Absent	Absent	Absent	Absent	Absent	Absent	Absent	Absent	Absent	Absent	Absent	Absent	Absent	Absent	Absent	Absent	Absent	Absent	Absent	Absent	Absent	Present	Absent	Absent	Absent	Absent	Present	Absent
182	DRUM11917834	ERS9899640	FD31453831	ERST_061020_3A	2020-10-06	Flowing: River	-15.7563	35.0072	44341_3#255		enterica	Enteritidis	11	FD31453831	Present	Absent	Absent	Absent	Absent	Absent	Absent	Absent	Absent	Absent	Absent	Absent	Absent	Absent	Absent	Absent	Absent	Absent	Absent	Absent	Absent	Absent	Absent	Absent	Absent	Absent	Absent	Absent	Absent	Present	Absent
183	DRUM11917835	ERS9899639	FD31453830	ERST_071020_2B	2020-10-07	Flowing: River	-15.777	35.0312	Did not pass QC																																		Absent	Present	Absent
184	DRUM11917836	ERS9899641	FD31453829	ERST_150920_11	2020-09-15	Soil	-15.7435	35.0253	44341_3#261		enterica	Oranienburg	174	FD31453829	Present	Absent	Absent	Absent	Absent	Absent	Absent	Absent	Absent	Absent	Absent	Absent	Absent	Absent	Absent	Absent	Absent	Absent	Absent	Absent	Absent	Absent	Absent	Absent	Absent	Absent	Absent	Absent	Absent	Present	Absent
185	DRUM11917837	ERS9899642	FD31453844	ERST_121020_3B	2020-10-12	Grab; Wastewater	-15.809	34.9888	44341_3#264		enterica	Heidelberg	15	FD31453844	Present	Absent	Absent	Absent	Absent	Absent	Absent	Absent	Absent	Absent	Absent	Absent	Absent	Absent	Absent	Absent	Absent	Absent	Absent	Absent	Present	Absent	Absent	Absent	Absent	Absent	Absent	Present	Absent	Present	Absent
186	DRUM11917838	ERS9899643	FD31453843	ERST_121020_1B	2020-10-12	Grab; Wastewater	-15.8075	34.9908	Did not pass QC																																		Absent	Present	Absent
187	DRUM11917839	ERS9899644	FD31453841	ERST_121020_11	2020-10-12	Moore's Swab; Wastewater	-15.8084	34.9893	44341_3#271		enterica	Heidelberg	15	FD31453841	Present	Absent	Absent	Absent	Absent	Absent	Absent	Absent	Absent	Absent	Absent	Absent	Absent	Absent	Absent	Absent	Absent	Absent	Absent	Absent	Present	Absent	Absent	Absent	Absent	Absent	Absent	Present	Absent	Present	Absent
188	DRUM11917840	ERS9899645	FD31453842	ERST_121020_12	2020-10-12	Moore's Swab; Wastewater	-15.8091	34.9888	44341_3#273		enterica	Typhimurium	313	FD31453842	Present	Absent	Absent	Absent	Absent	Absent	Absent	Absent	Absent	Absent	Absent	Absent	Absent	Absent	Absent	Absent	Absent	Absent	Absent	Absent	Absent	Absent	Absent	Absent	Absent	Absent	Absent	Absent	Absent	Present	Absent
189	DRUM11917841	ERS9899646	FD31453840	ERST_121020_20	12/10/2020	Biofilm	-15.8082	35.0044	Did not pass QC																																		Absent	Present	Absent
190	DRUM11917842	ERS9899647	FD31453839	ERST_121020_2A	2020-10-12	Grab; Wastewater	-15.8084	34.9893	44341_3#279		enterica	Heidelberg	15	FD31453839	Present	Absent	Absent	Absent	Absent	Absent	Absent	Absent	Absent	Absent	Absent	Absent	Absent	Absent	Absent	Absent	Absent	Absent	Absent	Absent	Present	Absent	Absent	Absent	Absent	Absent	Absent	Present	Absent	Present	Absent
191	DRUM11917843	ERS9899648	FD31453838	ERST_121020_2B	12/10/2020	Stagnant: Pool/Pond	-15.777	35.031	Did not pass QC																																		Absent	Present	Absent
192	DRUM11917844	ERS9899649	FD31453837	ERST_121020_15	2020-10-12	Moore's Swab; River	-15.743	34.9941	44341_3#285		enterica	Typhimurium	313	FD31453837	Present	Absent	Absent	Absent	Absent	Absent	Absent	Absent	Absent	Absent	Absent	Absent	Absent	Absent	Absent	Absent	Absent	Absent	Absent	Absent	Absent	Absent	Absent	Absent	Absent	Absent	Absent	Absent	Absent	Present	Absent
193	DRUM11917845	ERS9899650	FD31453660	ERST_061020_19	2020-10-06	Soil	-15.7736	35.0079	44341_3#289		enterica	Hadar	473	FD31453660	Present	Absent	Absent	Absent	Absent	Absent	Absent	Absent	Absent	Absent	Absent	Absent	Absent	Absent	Absent	Absent	Absent	Absent	Absent	Absent	Absent	Absent	Absent	Absent	Present	Absent	Absent	Absent	Absent	Present	Absent
194	DRUM11917846	ERS9899651	FD31453659	ERST_121020_16	2020-10-12	Moore's Swab; River	-15.7527	34.9988	44341_3#290		enterica	Typhimurium	19	FD31453659	Present	Absent	Absent	Absent	Absent	Absent	Absent	Absent	Absent	Absent	Absent	Absent	Absent	Absent	Absent	Absent	Absent	Absent	Absent	Absent	Absent	Absent	Absent	Absent	Absent	Absent	Absent	Absent	Absent	Present	Absent
195	DRUM11917847	ERS9899652	FD31453658	ERST_131020_13	2020-10-13	Biofilm	-15.7527	34.9988	Did not pass QC																																		Absent	Present	Absent
196	DRUM11917848	ERS9899653	FD31453657	ERST_141020_2B	2020-10-14	Flowing: River	-15.777	35.031	44341_3#296		enterica	Amager	293	FD31453657	Present	Absent	Absent	Absent	Absent	Absent	Absent	Absent	Absent	Absent	Absent	Absent	Absent	Absent	Absent	Absent	Absent	Absent	Absent	Absent	Absent	Absent	Absent	Absent	Absent	Absent	Absent	Absent	Absent	Present	Absent
197	DRUM11917849	ERS9899654	FD31453656	ERST_121020_4A	2020-10-12	Flowing: River	-15.8251	35.0235	44341_3#300		enterica	Schwarzengrund	96	FD31453656	Present	Absent	Absent	Absent	Absent	Absent	Absent	Absent	Absent	Absent	Absent	Absent	Absent	Absent	Absent	Absent	Absent	Absent	Absent	Absent	Absent	Absent	Absent	Absent	Absent	Absent	Absent	Absent	Absent	Present	Absent
198	DRUM11917850	ERS9899655	FD31453655	ERST_121020_5A	2020-10-12	Flowing: River	-15.8082	35.0044	44341_3#302		enterica	Hadar	473	FD31453655	Present	Absent	Absent	Absent	Absent	Absent	Absent	Absent	Absent	Absent	Absent	Absent	Absent	Absent	Absent	Absent	Absent	Absent	Absent	Absent	Absent	Absent	Absent	Absent	Absent	Absent	Absent	Absent	Absent	Present	Absent
199	DRUM11917851	ERS9899656	FD31453654	ERST_131020_3B	13/10/2020	Stagnant: Pool/Pond	-15.8082	35.0044	44341_3#306		enterica	Typhimurium	313	FD31453654	Present	Absent	Absent	Absent	Absent	Absent	Absent	Absent	Absent	Absent	Absent	Absent	Absent	Absent	Absent	Absent	Absent	Absent	Absent	Absent	Absent	Absent	Absent	Absent	Absent	Absent	Absent	Absent	Absent	Present	Absent
200	DRUM11917852	ERS9899657	FD31453653	ERST_141020_04	2020-10-14	Biofilm	-15.7841	35.025	44341_3#308		enterica	Amager	293	FD31453653	Present	Absent	Absent	Absent	Absent	Absent	Absent	Absent	Absent	Absent	Absent	Absent	Absent	Absent	Absent	Absent	Absent	Absent	Absent	Absent	Absent	Absent	Absent	Absent	Absent	Absent	Absent	Absent	Absent	Present	Absent
201	DRUM11917853	ERS9899658	FD31453668	ERST_121020_04	12/10/2020	Flowing: River	-15.847	35.1008	44341_3#313	Excluded as Duplicate	enterica	Schwarzengrund	96	FD31453668	Present	Absent	Absent	Absent	Absent	Absent	Absent	Absent	Absent	Absent	Absent	Absent	Absent	Absent	Absent	Absent	Absent	Absent	Absent	Absent	Absent	Absent	Absent	Absent	Absent	Absent	Absent	Absent	Absent	Present	Absent
202	DRUM11917854	ERS9899659	FD31453667	ERST_131020_4A	2020-10-13	Flowing: River	-15.8251	35.0235	44341_3#316		enterica	Montevideo	316	FD31453667	Present	Absent	Absent	Absent	Absent	Absent	Absent	Absent	Absent	Absent	Absent	Absent	Absent	Absent	Absent	Absent	Absent	Absent	Absent	Absent	Absent	Absent	Absent	Absent	Absent	Absent	Absent	Absent	Absent	Present	Absent
203	DRUM11917855	ERS9899660	FD31453666	ERST_121020_08	12/10/2020	Flowing: River	-15.847	35.1008	44341_3#319		enterica	Concord	694	FD31453666	Present	Absent	Absent	Absent	Absent	Absent	Absent	Absent	Absent	Absent	Absent	Absent	Absent	Absent	Absent	Absent	Absent	Absent	Absent	Absent	Absent	Absent	Absent	Absent	Absent	Absent	Absent	Absent	Absent	Present	Absent
204	DRUM11917856	ERS9899661	FD31453665	ERST_191020_3a	2020-10-19	Grab; Wastewater	-15.809	34.9888	44341_3#322		enterica	Heidelberg	15	FD31453665	Present	Absent	Absent	Absent	Absent	Absent	Absent	Absent	Absent	Absent	Absent	Absent	Absent	Absent	Absent	Absent	Absent	Absent	Absent	Absent	Present	Absent	Absent	Absent	Absent	Absent	Absent	Present	Absent	Present	Absent
205	DRUM11917857	ERS9899662	FD31453663	ERST_191020_22	2020-10-19	Moore's Swab; Wastewater	-15.8084	34.9893	44341_3#324		enterica	Heidelberg	15	FD31453663	Present	Absent	Absent	Absent	Absent	Absent	Absent	Absent	Absent	Absent	Absent	Absent	Absent	Absent	Absent	Absent	Absent	Absent	Absent	Absent	Present	Absent	Absent	Absent	Absent	Absent	Absent	Present	Absent	Present	Absent
206	DRUM11917858	ERS9899663	FD31453664	ERST_191020_2A	2020-10-19	Grab; Wastewater	-15.8084	34.9893	44341_3#328		enterica	Heidelberg	15	FD31453664	Present	Absent	Absent	Absent	Absent	Absent	Absent	Absent	Absent	Absent	Absent	Absent	Absent	Absent	Absent	Absent	Absent	Absent	Absent	Absent	Present	Absent	Absent	Absent	Absent	Absent	Absent	Present	Absent	Present	Absent
207	DRUM11917859	ERS9899664	FD31453662	ERST_191020_2B	2020-10-19	Grab; Wastewater	-15.8084	34.9893	44341_3#330		enterica	Poona	2566	FD31453662	Present	Absent	Absent	Absent	Absent	Absent	Absent	Absent	Absent	Absent	Absent	Absent	Absent	Absent	Absent	Absent	Absent	Absent	Absent	Absent	Absent	Absent	Absent	Absent	Absent	Absent	Absent	Absent	Absent	Present	Absent
208	DRUM11917860	ERS9899665	FD31453661	ERST_211020_2B	2020-10-21	Flowing: River	-15.777	35.031	44341_3#334		enterica	Enteritidis	11	FD31453661	Present	Absent	Absent	Absent	Absent	Absent	Absent	Absent	Absent	Absent	Absent	Absent	Absent	Absent	Absent	Absent	Absent	Absent	Absent	Absent	Absent	Absent	Absent	Absent	Absent	Absent	Absent	Absent	Absent	Present	Absent
209	DRUM11917861	ERS9899666	FD31453676	ERST_201020_06	20/10/2020	Flowing: River	-15.7527	34.9988	44341_3#336		enterica	Concord	694	FD31453676	Present	Absent	Absent	Absent	Absent	Absent	Absent	Absent	Absent	Absent	Absent	Absent	Absent	Absent	Absent	Absent	Absent	Absent	Absent	Absent	Absent	Absent	Absent	Absent	Absent	Absent	Absent	Absent	Absent	Present	Absent
210	DRUM11917862	ERS9899667	FD31453675	ERST_201020_03	20/10/2020	Flowing: River	-15.8252	35.0235	44341_4#340		salamae	II 1,13,23:a:1,5|II 13:a:1,5	unknown	FD31453675	Present	Absent	Absent	Absent	Absent	Absent	Absent	Absent	Absent	Absent	Absent	Absent	Absent	Absent	Absent	Absent	Absent	Absent	Absent	Absent	Absent	Absent	Absent	Absent	Absent	Absent	Absent	Absent	Absent	Present	Absent
211	DRUM11917863	ERS9899668	FD31453674	ERST_201020_21	2020-10-20	Moore's Swab; River	-15.8471	35.1008	44341_3#3		enterica	Montevideo	316	FD31453674	Present	Absent	Absent	Absent	Absent	Absent	Absent	Absent	Absent	Absent	Absent	Absent	Absent	Absent	Absent	Absent	Absent	Absent	Absent	Absent	Absent	Absent	Absent	Absent	Absent	Absent	Absent	Absent	Absent	Present	Absent
212	DRUM11917864	ERS9899669	FD31453673	ERST_201020_1B	2020-10-20	Stagnant: Pool/Pond	-15.7583	35.0116	44341_3#8		enterica	Typhimurium	313	FD31453673	Present	Absent	Absent	Absent	Absent	Absent	Absent	Absent	Absent	Absent	Absent	Absent	Absent	Absent	Absent	Absent	Absent	Absent	Absent	Absent	Absent	Absent	Absent	Absent	Absent	Absent	Absent	Absent	Absent	Present	Absent
213	DRUM11917865	ERS9899670	FD31453672	ERST_191020_1B	2020-10-19	Grab; Wastewater	-15.8075	34.9908	44341_3#11		enterica	Heidelberg	15	FD31453672	Present	Absent	Absent	Absent	Absent	Absent	Absent	Absent	Absent	Absent	Absent	Absent	Absent	Absent	Absent	Absent	Absent	Absent	Absent	Absent	Present	Absent	Absent	Absent	Absent	Absent	Absent	Present	Absent	Present	Absent
214	DRUM11917866	ERS9899671	FD31453671	ERST_191020_17	2020-10-19	Soil	-15.8252	35.0235	44341_3#15		enterica	Typhimurium	313	FD31453671	Present	Absent	Absent	Absent	Absent	Absent	Absent	Absent	Absent	Absent	Absent	Absent	Absent	Absent	Absent	Absent	Absent	Absent	Absent	Absent	Absent	Absent	Absent	Absent	Absent	Absent	Absent	Absent	Absent	Present	Absent
215	DRUM11917867	ERS9899672	FD31453670	ERST_191020_08	2020-10-19	Flowing: River	-15.7824	35.0741	44341_3#17		enterica	Millesi|Overchurch|Tiko|Bukavu	5410	FD31453670	Present	Absent	Absent	Absent	Absent	Absent	Absent	Absent	Absent	Absent	Absent	Absent	Absent	Absent	Absent	Absent	Absent	Absent	Absent	Absent	Absent	Absent	Absent	Absent	Absent	Absent	Absent	Absent	Absent	Present	Absent
216	DRUM11917868	ERS9899674	FD31453669	ERST_201020_14	2020-10-20	Moore's Swab; River	-15.8082	35.0044	44341_3#21		enterica	Isangi	335	FD31453669	Present	Absent	Absent	Present	Present	Present	Present	Absent	Present	Present	Present	Present	Present	Absent	Absent	Present	Absent	Present	Absent	Present	Absent	Absent	Absent	Present	Absent	Present	Present	Present	Absent	Present	Absent
217	DRUM11917869	ERS9899673	FD31453684	ERST_201020_38	2020-10-20	Biofilm	-15.7563	35.0071	44341_3#25		enterica	Typhimurium	313	FD31453684	Present	Absent	Absent	Absent	Absent	Absent	Absent	Absent	Absent	Absent	Absent	Absent	Absent	Absent	Absent	Absent	Absent	Absent	Absent	Absent	Absent	Absent	Absent	Absent	Absent	Absent	Absent	Absent	Absent	Present	Absent
218	DRUM11917870	ERS9899675	FD31453683	ERST_201020_13	2020-10-20	Moore's Swab; River	-15.8082	35.0044	44341_3#29		enterica	Hvittingfoss	unknown	FD31453683	Present	Absent	Absent	Absent	Absent	Absent	Absent	Absent	Absent	Absent	Absent	Absent	Absent	Absent	Absent	Absent	Absent	Absent	Absent	Absent	Absent	Absent	Absent	Absent	Absent	Absent	Absent	Absent	Absent	Present	Absent
219	DRUM11917871	ERS9899676	FD31453682	ERST_201020_04	20/10/2020	Flowing: River	-15.7841	35.025	Did not pass QC																																		Absent	Present	Absent
220	DRUM11917872	ERS9899678	FD31453681	ERST_201020_15	2020-10-20	Moore's Swab; River	-15.743	34.9939	44341_3#37		enterica	Oranienburg	2178	FD31453681	Present	Absent	Absent	Absent	Absent	Absent	Absent	Absent	Absent	Absent	Absent	Absent	Absent	Absent	Absent	Absent	Absent	Absent	Absent	Absent	Absent	Absent	Absent	Absent	Absent	Absent	Absent	Absent	Absent	Present	Absent
221	DRUM11917873	ERS9899677	FD31453680	ERST_201020_16	2020-10-20	Moore's Swab; River	-15.743	34.9939	44341_3#42		enterica	Oranienburg	2178	FD31453680	Present	Absent	Absent	Absent	Absent	Absent	Absent	Absent	Absent	Absent	Absent	Absent	Absent	Absent	Absent	Absent	Absent	Absent	Absent	Absent	Absent	Absent	Absent	Absent	Absent	Absent	Absent	Absent	Absent	Present	Absent
222	DRUM11917874	ERS9899679	FD31453679	ERST_201020_09	2020-10-20	Moore's Swab; Wastewater	-15.8075	34.9908	44341_3#46		enterica	Heidelberg	15	FD31453679	Present	Absent	Absent	Absent	Absent	Absent	Absent	Absent	Absent	Absent	Absent	Absent	Absent	Absent	Absent	Absent	Absent	Absent	Absent	Absent	Present	Absent	Absent	Absent	Absent	Absent	Absent	Present	Absent	Present	Absent
223	DRUM11917875	ERS9899680	FD31453678	ERST_261020_10	2020-10-26	Moore's Swab; Wastewater	-15.8075	34.9908	44341_3#51		enterica	Hadar	473	FD31453678	Present	Absent	Absent	Absent	Absent	Absent	Absent	Absent	Absent	Absent	Absent	Absent	Absent	Absent	Absent	Absent	Absent	Absent	Absent	Absent	Absent	Absent	Absent	Absent	Absent	Absent	Absent	Absent	Absent	Present	Absent
224	DRUM11917876	ERS9899681	FD31453677	ERST_220720_W2A	22/07/2020	Flowing: River	-15.784	35.025	44341_3#54		enterica	Heidelberg	15	FD31453677	Present	Absent	Absent	Absent	Absent	Absent	Absent	Absent	Absent	Absent	Absent	Absent	Absent	Absent	Absent	Absent	Absent	Absent	Absent	Absent	Present	Absent	Absent	Absent	Absent	Absent	Absent	Present	Absent	Present	Absent
225	DRUM11917877	ERS9899682	FD31453691	ERST_080720_S1	08/07/2020	Moore's Swab; River	-15.7583	35.0117	Did not pass QC																																		Absent	Present	Absent
226	DRUM11917878	ERS9899683	FD31453690	ERST_220720_S1	22/07/2020	Moore's Swab; River	-15.784	35.025	Did not pass QC																																		Absent	Present	Absent
227	DRUM11917879	ERS9899684	FD31453689	ERST_220720_S2	22/07/2020	Moore's Swab; River	-15.784	35.025	44341_3#67		enterica	Durban	2075	FD31453689	Present	Absent	Absent	Absent	Absent	Absent	Absent	Absent	Absent	Absent	Absent	Absent	Absent	Absent	Absent	Absent	Absent	Absent	Absent	Absent	Absent	Absent	Absent	Absent	Absent	Absent	Absent	Absent	Absent	Present	Absent
228	DRUM11917880	ERS9899685	FD31453688	ERST_041120_1B	2019-11-04	Stagnant: Pool/Pond	-15.7949	35.036	44341_3#70		enterica	Typhimurium	313	FD31453688	Present	Absent	Absent	Absent	Absent	Absent	Absent	Absent	Absent	Absent	Absent	Absent	Absent	Absent	Absent	Absent	Absent	Absent	Absent	Absent	Absent	Absent	Absent	Absent	Absent	Absent	Absent	Absent	Absent	Present	Absent
229	DRUM11917881	ERS9899686	FD31453687	ERST_270720_S1	27/07/2020	Moore's Swab; Wastewater	-15.8075	34.9907	44341_3#76		enterica	Amager	293	FD31453687	Present	Absent	Absent	Absent	Absent	Absent	Absent	Absent	Absent	Absent	Absent	Absent	Absent	Absent	Absent	Absent	Absent	Absent	Absent	Absent	Absent	Absent	Absent	Absent	Absent	Absent	Absent	Absent	Absent	Present	Absent
230	DRUM11917882	ERS9899687	FD31453686	ERST_201020_18	2020-10-20	Moore's Swab; River	-15.7527	34.9988	44341_3#79		enterica	Typhimurium	313	FD31453686	Present	Absent	Absent	Absent	Absent	Absent	Absent	Absent	Absent	Absent	Absent	Absent	Absent	Absent	Absent	Absent	Absent	Absent	Absent	Absent	Absent	Absent	Absent	Absent	Absent	Absent	Absent	Absent	Absent	Present	Absent
231	DRUM11917883	ERS9899688	FD31453685	ERST_270720_S2	27/07/2020	Moore's Swab; Wastewater	-15.8084	34.9892	44341_3#83		enterica	Ramatgan	4446	FD31453685	Present	Absent	Absent	Absent	Absent	Absent	Absent	Absent	Absent	Absent	Absent	Absent	Absent	Absent	Absent	Absent	Absent	Absent	Absent	Absent	Absent	Absent	Absent	Absent	Absent	Absent	Absent	Absent	Absent	Present	Absent
232	DRUM11917884	ERS9899689	FD31453692	ERST_290720_S1	29/07/2020	Moore's Swab; River	-15.7769	35.0311	44341_3#87		enterica	Typhimurium	313	FD31453692	Present	Absent	Absent	Absent	Absent	Absent	Absent	Absent	Absent	Absent	Absent	Absent	Absent	Absent	Absent	Absent	Absent	Absent	Absent	Absent	Absent	Absent	Absent	Absent	Absent	Absent	Absent	Absent	Absent	Present	Absent
233	DRUM11917885	ERS9899690	FD31453700	ERST_080820_S2	08/08/2020	Moore's Swab; River	-15.7583	35.0117	Did not pass QC																																		Absent	Present	Absent
234	DRUM11917886	ERS9899691	FD31453699	ERST_201020_3A	2020-10-20	Flowing: River	-15.8252	35.0235	44341_3#96		enterica	Isangi	335	FD31453699	Present	Absent	Absent	Present	Present	Present	Present	Absent	Present	Present	Present	Present	Present	Absent	Absent	Present	Absent	Present	Absent	Present	Absent	Absent	Absent	Absent	Absent	Present	Present	Present	Absent	Present	Absent
235	DRUM11917887	ERS9899692	FD31453698	ERST_030820_S3	2020-08-03	Moore's Swab; Wastewater	-15.809	34.9888	44341_3#97		enterica	Typhimurium	313	FD31453698	Present	Absent	Absent	Absent	Absent	Absent	Absent	Absent	Absent	Absent	Absent	Absent	Absent	Absent	Absent	Absent	Absent	Absent	Absent	Absent	Absent	Absent	Absent	Absent	Absent	Absent	Absent	Absent	Absent	Present	Absent
236	DRUM11917888	ERS9899693	FD31453697	ERST_100820_WIA	10/08/2020	Grab; Wastewater	-15.8075	34.9908	44341_3#102		enterica	Oranienburg	174	FD31453697	Present	Absent	Absent	Absent	Absent	Absent	Absent	Absent	Absent	Absent	Absent	Absent	Absent	Absent	Absent	Absent	Absent	Absent	Absent	Absent	Absent	Absent	Absent	Absent	Absent	Absent	Absent	Absent	Absent	Present	Absent
237	DRUM11917889	ERS9899694	FD31453696	ERST_100820_W1B	10/08/2020	Grab; Wastewater	-15.8075	34.9908	44341_3#105		enterica	Oranienburg	174	FD31453696	Present	Absent	Absent	Absent	Absent	Absent	Absent	Absent	Absent	Absent	Absent	Absent	Absent	Absent	Absent	Absent	Absent	Absent	Absent	Absent	Absent	Absent	Absent	Absent	Absent	Absent	Absent	Absent	Absent	Present	Absent
238	DRUM11917890	ERS9899695	FD31453693	ERAT_100820_W2A	10/08/2020	Grab; Wastewater	-15.8083	34.9893	44341_3#110		enterica	Oranienburg	174	FD31453693	Present	Absent	Absent	Absent	Absent	Absent	Absent	Absent	Absent	Absent	Absent	Absent	Absent	Absent	Absent	Absent	Absent	Absent	Absent	Absent	Absent	Absent	Absent	Absent	Absent	Absent	Absent	Absent	Absent	Present	Absent
239	DRUM11917891	ERS9899697	FD31453694	ERST_100820_W2B	10/08/2020	Grab; Wastewater	-15.8083	34.9893	44341_3#113	Excluded as Duplicate	enterica	Oranienburg	174	FD31453694	Present	Absent	Absent	Absent	Absent	Absent	Absent	Absent	Absent	Absent	Absent	Absent	Absent	Absent	Absent	Absent	Absent	Absent	Absent	Absent	Absent	Absent	Absent	Absent	Absent	Absent	Absent	Absent	Absent	Present	Absent
240	DRUM11917892	ERS9899696	FD31453706	ERST_100820_W3B	10/08/2020	Grab; Wastewater	-15.809	34.9888	44341_3#118		enterica	Oranienburg	174	FD31453706	Present	Absent	Absent	Absent	Absent	Absent	Absent	Absent	Absent	Absent	Absent	Absent	Absent	Absent	Absent	Absent	Absent	Absent	Absent	Absent	Absent	Absent	Absent	Absent	Absent	Absent	Absent	Absent	Absent	Present	Absent
241	DRUM11917893	ERS9899698	FD31453708	ERST_201020_05	20/10/2020	Flowing: River	-15.743	34.994	44341_3#179		enterica	Arechavaleta	421	FD31453708	Present	Absent	Absent	Absent	Absent	Absent	Absent	Absent	Absent	Absent	Absent	Absent	Absent	Absent	Absent	Absent	Absent	Absent	Absent	Absent	Absent	Absent	Absent	Absent	Absent	Absent	Absent	Absent	Absent	Present	Absent
242	DRUM11917894	ERS9899699	FD31453716	ERST_100820_S1	10/08/2020	Moore's Swab; Wastewater	-15.8075	34.9908	44341_4#121		enterica	Oranienburg	174	FD31453716	Present	Absent	Absent	Absent	Absent	Absent	Absent	Absent	Absent	Absent	Absent	Absent	Absent	Absent	Absent	Absent	Absent	Absent	Absent	Absent	Absent	Absent	Absent	Absent	Absent	Absent	Absent	Absent	Absent	Present	Absent
243	DRUM11917895	ERS9899701	FD31453714	ERST_100820_S2	10/08/2020	Moore's Swab; Wastewater	-15.8083	34.9893	44341_3#127		enterica	Oranienburg	174	FD31453714	Present	Absent	Absent	Absent	Absent	Absent	Absent	Absent	Absent	Absent	Absent	Absent	Absent	Absent	Absent	Absent	Absent	Absent	Absent	Absent	Absent	Absent	Absent	Absent	Absent	Absent	Absent	Absent	Absent	Present	Absent
244	DRUM11917896	ERS9899700	FD31453705	ERST_100820_S3	10/08/2020	Moore's Swab; Wastewater	-15.809	34.9888	44341_3#130		enterica	Oranienburg	174	FD31453705	Present	Absent	Absent	Absent	Absent	Absent	Absent	Absent	Absent	Absent	Absent	Absent	Absent	Absent	Absent	Absent	Absent	Absent	Absent	Absent	Absent	Absent	Absent	Absent	Absent	Absent	Absent	Absent	Absent	Present	Absent
245	DRUM11917897	ERS9899702	FD31453695	ERST_041120_1A	2019-11-04	Flowing: River	-15.7949	35.0361	44341_3#135		enterica	Amager	293	FD31453695	Present	Absent	Absent	Absent	Absent	Absent	Absent	Absent	Absent	Absent	Absent	Absent	Absent	Absent	Absent	Absent	Absent	Absent	Absent	Absent	Absent	Absent	Absent	Absent	Absent	Absent	Absent	Absent	Absent	Present	Absent
246	DRUM11917898	ERS9899703	FD31453707	ERST_120820_S2	12/08/2020	Moore's Swab; River	-15.777	35.031	44341_3#138		enterica	Amager	293	FD31453707	Present	Absent	Absent	Absent	Absent	Absent	Absent	Absent	Absent	Absent	Absent	Absent	Absent	Absent	Absent	Absent	Absent	Absent	Absent	Absent	Absent	Absent	Absent	Absent	Absent	Absent	Absent	Absent	Absent	Present	Absent
247	DRUM11917899	ERS9899705	FD31453704	ERST_051020_2a	2020-10-05	Grab; Wastewater	-15.8083	34.9893	44341_3#142		enterica	Heidelberg	15	FD31453704	Present	Absent	Absent	Absent	Absent	Absent	Absent	Absent	Absent	Absent	Absent	Absent	Absent	Absent	Absent	Absent	Absent	Absent	Absent	Absent	Present	Absent	Absent	Absent	Absent	Absent	Absent	Present	Absent	Present	Absent
248	DRUM11917900	ERS9899704	FD31453701	ERST_051020_2b	2020-10-05	Grab; Wastewater	-15.8083	34.9893	44341_3#146		enterica	Heidelberg	15	FD31453701	Present	Absent	Absent	Absent	Absent	Absent	Absent	Absent	Absent	Absent	Absent	Absent	Absent	Absent	Absent	Absent	Absent	Absent	Absent	Absent	Present	Absent	Absent	Absent	Absent	Absent	Absent	Present	Absent	Present	Absent
249	DRUM11917901	ERS9899706	FD31453703	ERST_051020_13	2020-10-05	Moore's Swab; River	-15.8267	35.0093	44341_3#150		enterica	Bovismorbificans	142	FD31453703	Present	Absent	Absent	Absent	Absent	Absent	Absent	Absent	Absent	Absent	Absent	Absent	Absent	Absent	Absent	Absent	Absent	Absent	Absent	Absent	Absent	Absent	Absent	Absent	Absent	Absent	Absent	Absent	Absent	Present	Absent
250	DRUM11917902	ERS9899707	FD31453702	ERST_051020_1b	2020-10-05	Grab; Wastewater	-15.8075	34.9908	44341_3#155		enterica	Heidelberg	15	FD31453702	Present	Absent	Absent	Absent	Absent	Absent	Absent	Absent	Absent	Absent	Absent	Absent	Absent	Absent	Absent	Absent	Absent	Absent	Absent	Absent	Present	Absent	Absent	Absent	Absent	Absent	Absent	Present	Absent	Present	Absent
251	DRUM11917903	ERS9899708	FD31453709	ERST_051020_11	2020-10-05	Moore's Swab; Wastewater	-15.809	34.9888	44341_3#159		enterica	Oranienburg	174	FD31453709	Present	Absent	Absent	Absent	Absent	Absent	Absent	Absent	Absent	Absent	Absent	Absent	Absent	Absent	Absent	Absent	Absent	Absent	Absent	Absent	Absent	Absent	Absent	Absent	Absent	Absent	Absent	Absent	Absent	Present	Absent
252	DRUM11917904	ERS9899709	FD31453715	ERST_051020_16	2020-10-05	Moore's Swab; River	-15.7763	35.0354	44341_3#164		enterica	Heidelberg	15	FD31453715	Present	Absent	Absent	Absent	Absent	Absent	Absent	Absent	Absent	Absent	Absent	Absent	Absent	Absent	Absent	Absent	Absent	Absent	Absent	Absent	Present	Absent	Absent	Absent	Absent	Absent	Absent	Present	Absent	Present	Absent
253	DRUM11917905	ERS9899710	FD31453713	ERST_051020_3a	2020-10-05	Grab; Wastewater	-15.809	34.9889	44341_3#167		enterica	Amager	293	FD31453713	Present	Absent	Absent	Absent	Absent	Absent	Absent	Absent	Absent	Absent	Absent	Absent	Absent	Absent	Absent	Absent	Absent	Absent	Absent	Absent	Absent	Absent	Absent	Absent	Absent	Absent	Absent	Absent	Absent	Present	Absent
254	DRUM11917906	ERS9899711	FD31453712	ERST_051020_14	2020-10-05	Moore's Swab; River	-15.7401	34.9938	44341_3#183		enterica	Typhimurium	313	FD31453712	Present	Absent	Absent	Absent	Absent	Absent	Absent	Absent	Absent	Absent	Absent	Absent	Absent	Absent	Absent	Absent	Absent	Absent	Absent	Absent	Absent	Absent	Absent	Absent	Absent	Absent	Absent	Absent	Absent	Present	Absent
255	DRUM11917907	ERS9899712	FD31453710	ERST_051020_10	2020-10-05	Moore's Swab; Wastewater	-15.8082	34.9892	44341_3#172		enterica	Heidelberg	15	FD31453710	Present	Absent	Absent	Absent	Absent	Absent	Absent	Absent	Absent	Absent	Absent	Absent	Absent	Absent	Absent	Absent	Absent	Absent	Absent	Absent	Present	Absent	Absent	Absent	Absent	Absent	Absent	Present	Absent	Present	Absent
256	DRUM11917908	ERS9899714	FD31453724	ERST_281019-10	28/10/2019	Flowing: River	-15.7563	35.0072	44341_3#175		diarizonae	IIIb O:53:z52:z	unknown	FD31453724	Present	Absent	Absent	Absent	Absent	Absent	Absent	Absent	Absent	Absent	Absent	Absent	Absent	Absent	Absent	Absent	Absent	Absent	Absent	Absent	Present	Absent	Absent	Absent	Absent	Absent	Absent	Absent	Absent	Present	Absent
257	DRUM11917909	ERS9899713	FD31453732	ERST_211019-15	21/10/2019	Moore's Swab; River	-15.8081	35.0338	44341_3#180		enterica	Oranienburg	2178	FD31453732	Present	Absent	Absent	Absent	Absent	Absent	Absent	Absent	Absent	Absent	Absent	Absent	Absent	Absent	Absent	Absent	Absent	Absent	Absent	Absent	Absent	Absent	Absent	Absent	Absent	Absent	Absent	Absent	Absent	Present	Absent
258	DRUM11917910	ERS9899715	FD31453723	ERST_280120-01	2020-01-28	Algae	-15.8406	35.1105	Did not pass QC																																		Absent	Present	Absent
259	DRUM11917911	ERS9899716	FD31453722	ERST_041119-23	2019-11-04	Biofilm	-15.7955	35.009	44341_3#186		enterica	Orion	639	FD31453722	Present	Present	Absent	Absent	Absent	Absent	Absent	Absent	Absent	Absent	Absent	Absent	Absent	Absent	Absent	Absent	Absent	Absent	Absent	Absent	Absent	Absent	Absent	Absent	Absent	Absent	Absent	Absent	Present	Present	Present
260	DRUM11917912	ERS9899717	FD31453721	ERST_211019-14	21/10/2019	Moore's Swab; River	-15.8057	35.0237	44341_3#188		enterica	Typhimurium	313	FD31453721	Present	Absent	Absent	Absent	Absent	Present	Present	Absent	Present	Absent	Absent	Absent	Absent	Present	Present	Absent	Present	Absent	Absent	Absent	Absent	Absent	Absent	Absent	Absent	Present	Present	Absent	Absent	Present	Absent
261	DRUM11917913	ERS9899718	FD31453720	ERST_211019-15p8	21/10/2019	Moore's Swab; River	-15.8081	35.0338	44341_3#189	Excluded as Duplicate	enterica	Oranienburg	2178	FD31453720	Present	Absent	Absent	Absent	Absent	Absent	Absent	Absent	Absent	Absent	Absent	Absent	Absent	Absent	Absent	Absent	Absent	Absent	Absent	Absent	Absent	Absent	Absent	Absent	Absent	Absent	Absent	Absent	Absent	Present	Absent
262	DRUM11917914	ERS9899720	FD31453719	ERST_051020_6A	2020-10-05	Flowing: River	-15.7736	35.0079	44341_3#194		enterica	Hadar	473	FD31453719	Present	Absent	Absent	Absent	Absent	Absent	Absent	Absent	Absent	Absent	Absent	Absent	Absent	Absent	Absent	Absent	Absent	Absent	Absent	Absent	Absent	Absent	Absent	Absent	Present	Absent	Absent	Absent	Absent	Present	Absent
263	DRUM11917915	ERS9899719	FD31453711	ERST_061020_15	2020-10-06	Moore's Swab; River	-15.8319	35.0834	44341_3#197		enterica	Oranienburg	2178	FD31453711	Present	Absent	Absent	Absent	Absent	Absent	Absent	Absent	Absent	Absent	Absent	Absent	Absent	Absent	Absent	Absent	Absent	Absent	Absent	Absent	Absent	Absent	Absent	Absent	Absent	Absent	Absent	Absent	Absent	Present	Absent
264	DRUM11917916	ERS9899734	FD31453717	ERST_141020_2A	2020-10-14	Flowing: River	-15.777	35.031	44341_3#202		enterica	Graz|Berkeley	3242	FD31453717	Present	Absent	Absent	Absent	Absent	Absent	Absent	Absent	Absent	Absent	Absent	Absent	Absent	Absent	Absent	Absent	Absent	Absent	Absent	Absent	Absent	Absent	Absent	Absent	Absent	Absent	Absent	Absent	Absent	Present	Absent
265	DRUM11917917	ERS9899733	FD31453718	ERST_141020_1B	2020-10-14	Flowing: River	-15.784	35.025	44341_3#205		enterica	Montevideo	1518	FD31453718	Present	Absent	Absent	Absent	Absent	Absent	Absent	Absent	Absent	Absent	Absent	Absent	Absent	Absent	Absent	Absent	Absent	Absent	Absent	Absent	Absent	Absent	Absent	Absent	Absent	Absent	Absent	Absent	Absent	Present	Absent
266	DRUM11917918	ERS9899735	FD31453731	ERST_211020_04	2020-10-21	Soil	-15.784	35.0249	44341_3#209		enterica	Amager	293	FD31453731	Present	Absent	Absent	Absent	Absent	Absent	Absent	Absent	Absent	Absent	Absent	Absent	Absent	Absent	Absent	Absent	Absent	Absent	Absent	Absent	Absent	Absent	Absent	Absent	Absent	Absent	Absent	Absent	Absent	Present	Absent
267	DRUM11917919	ERS9899736	FD31453730	ERST_211020_1A	2020-10-21	Flowing: River	-15.784	35.025	Did not pass QC																																		Absent	Present	Absent
268	DRUM11917920	ERS9899737	FD31453729	ERST_121020_10	2020-10-12	Moore's Swab; Wastewater	-15.8075	34.9908	44341_3#215		enterica	Typhimurium	313	FD31453729	Present	Absent	Absent	Absent	Absent	Absent	Absent	Absent	Absent	Absent	Absent	Absent	Absent	Absent	Absent	Absent	Absent	Absent	Absent	Absent	Absent	Absent	Absent	Absent	Absent	Absent	Absent	Absent	Absent	Present	Absent
269	DRUM11917921	ERS9899738	FD31453728	ERST_211020_1B	2020-10-21	Flowing: River	-15.7841	35.0249	44341_3#219		enterica	Kentucky	314	FD31453728	Present	Absent	Absent	Absent	Absent	Absent	Absent	Absent	Absent	Absent	Absent	Absent	Absent	Absent	Absent	Absent	Absent	Absent	Absent	Absent	Absent	Absent	Absent	Absent	Absent	Absent	Absent	Absent	Absent	Present	Absent
270	DRUM11917922	ERS9899739	FD31453727	ERST_131020_22	2020-10-13	Soil	-15.847	35.1007	44341_3#221		enterica	Oranienburg	2178	FD31453727	Present	Absent	Absent	Absent	Absent	Absent	Absent	Absent	Absent	Absent	Absent	Absent	Absent	Absent	Absent	Absent	Absent	Absent	Absent	Absent	Absent	Absent	Absent	Absent	Absent	Absent	Absent	Absent	Absent	Present	Absent
271	DRUM11917923	ERS9899741	FD31453726	ERST_131020_09	2020-10-13	Soil	-15.7429	34.994	Did not pass QC																																		Absent	Present	Absent
272	DRUM11917924	ERS9899740	FD31453725	ERST_191020_18	2020-10-19	Soil	-15.8082	35.0044	44341_3#227		enterica	Typhimurium	313	FD31453725	Present	Absent	Absent	Absent	Absent	Present	Present	Absent	Present	Absent	Absent	Absent	Absent	Present	Present	Absent	Present	Absent	Absent	Absent	Absent	Absent	Absent	Absent	Absent	Present	Present	Absent	Absent	Present	Absent
273	DRUM11917925	ERS9899742	FD31453740	ERST_191020_23	2020-10-19	Soil	-15.847	35.1008	Did not pass QC																																		Absent	Present	Absent
274	DRUM11917926	ERS9899743	FD31453739	ERST_261020_32	2020-10-26	Biofilm	-15.7939	35.0039	44341_3#234		enterica	Kentucky	314	FD31453739	Present	Absent	Absent	Absent	Absent	Absent	Absent	Absent	Absent	Absent	Absent	Absent	Absent	Absent	Absent	Absent	Absent	Absent	Absent	Absent	Absent	Absent	Absent	Absent	Absent	Absent	Absent	Absent	Absent	Present	Absent
275	DRUM11917927	ERS9899744	FD31453738	ERST_261020_15	2020-10-26	Moore's Swab; River	-15.795	35.0365	44341_3#238		enterica	Oranienburg	2178	FD31453738	Present	Absent	Absent	Absent	Absent	Absent	Absent	Absent	Absent	Absent	Absent	Absent	Absent	Absent	Absent	Absent	Absent	Absent	Absent	Absent	Absent	Absent	Absent	Absent	Absent	Absent	Absent	Absent	Absent	Present	Absent
276	DRUM11917928	ERS9899745	FD31453737	ERST_240620_W3	24/06/2020	Grab; Wastewater	-15.809	34.9888	44341_3#240		enterica	Oranienburg	2178	FD31453737	Present	Absent	Absent	Absent	Absent	Absent	Absent	Absent	Absent	Absent	Absent	Absent	Absent	Absent	Absent	Absent	Absent	Absent	Absent	Absent	Absent	Absent	Absent	Absent	Absent	Absent	Absent	Absent	Absent	Present	Absent
277	DRUM11917929	ERS9899747	FD31453736	ERST_150620_05	15/06/2020	Flowing: River	-15.7955	35.009	44341_3#244		enterica	Heidelberg	15	FD31453736	Present	Absent	Absent	Absent	Absent	Absent	Absent	Absent	Absent	Absent	Absent	Absent	Absent	Absent	Absent	Absent	Absent	Absent	Absent	Absent	Present	Absent	Absent	Absent	Absent	Absent	Absent	Absent	Absent	Present	Absent
278	DRUM11917930	ERS9899746	FD31453735	ERST_210920_6A	2020-09-21	Flowing: River	-15.8081	35.0338	44341_3#246		enterica	Typhimurium	19	FD31453735	Present	Absent	Absent	Absent	Absent	Absent	Absent	Absent	Absent	Absent	Absent	Absent	Absent	Absent	Absent	Absent	Absent	Absent	Absent	Absent	Absent	Absent	Absent	Absent	Absent	Absent	Absent	Absent	Absent	Present	Absent
279	DRUM11917931	ERS9899748	FD31453734	ERST_070720_2A	07/07/2020	Grab; Wastewater	-15.8083	34.9892	44341_3#250		salamae	II O:z29:z39	unknown	FD31453734	Present	Absent	Absent	Absent	Absent	Absent	Absent	Absent	Absent	Absent	Absent	Absent	Absent	Absent	Absent	Absent	Absent	Absent	Absent	Absent	Absent	Absent	Absent	Absent	Absent	Absent	Absent	Absent	Absent	Present	Absent
280	DRUM11917932	ERS9899749	FD31453733	ERST_140920_09	14/09/2020	Flowing: River	-15.8231	35.0088	44341_3#251		enterica	Hvittingfoss	unknown	FD31453733	Present	Absent	Absent	Absent	Absent	Absent	Absent	Absent	Absent	Absent	Absent	Absent	Absent	Absent	Absent	Absent	Absent	Absent	Absent	Absent	Absent	Absent	Absent	Absent	Absent	Absent	Absent	Absent	Absent	Present	Absent
281	DRUM11917933	ERS9899750	FD31453748	ERST_160920_2B	2020-09-16	Flowing: River	-15.777	35.031	44341_4#254		enterica	Oranienburg	174	FD31453748	Present	Absent	Absent	Absent	Absent	Absent	Absent	Absent	Absent	Absent	Absent	Absent	Absent	Absent	Absent	Absent	Absent	Absent	Absent	Absent	Absent	Absent	Absent	Absent	Absent	Absent	Absent	Absent	Absent	Present	Absent
282	DRUM11917934	ERS9899751	FD31453747	ERST_210920_1A	2020-09-21	Grab; Wastewater	-15.8076	34.9907	44341_3#257		enterica	Oranienburg	174	FD31453747	Present	Absent	Absent	Absent	Absent	Absent	Absent	Absent	Absent	Absent	Absent	Absent	Absent	Absent	Absent	Absent	Absent	Absent	Absent	Absent	Absent	Absent	Absent	Absent	Absent	Absent	Absent	Absent	Absent	Present	Absent
283	DRUM11917935	ERS9899752	FD31453746	ERST_210920_2B	2020-09-21	Grab; Wastewater	-15.8083	34.9892	44341_3#260		enterica	Heidelberg	15	FD31453746	Present	Absent	Absent	Absent	Absent	Absent	Absent	Absent	Absent	Absent	Absent	Absent	Absent	Absent	Absent	Absent	Absent	Absent	Absent	Absent	Present	Absent	Absent	Absent	Absent	Absent	Absent	Present	Absent	Present	Absent
284	DRUM11917936	ERS9899753	FD31453745	ERST_300920_1a	2020-09-30	Flowing: River	-15.784	35.025	44341_3#263		enterica	Typhimurium	19	FD31453745	Present	Absent	Absent	Absent	Absent	Absent	Absent	Present	Absent	Absent	Absent	Absent	Absent	Absent	Absent	Absent	Absent	Absent	Absent	Absent	Absent	Absent	Absent	Absent	Absent	Absent	Absent	Present	Absent	Present	Absent
285	DRUM11917937	ERS9899754	FD31453744	ERST_061020_1B	06/10/2020	Stagnant: Pool/Pond	-15.7583	35.0117	44341_3#266		enterica	Durban	2075	FD31453744	Present	Absent	Absent	Absent	Absent	Absent	Absent	Absent	Absent	Absent	Absent	Absent	Absent	Absent	Absent	Absent	Absent	Absent	Absent	Absent	Absent	Absent	Absent	Absent	Absent	Absent	Absent	Absent	Absent	Present	Absent
286	DRUM11917938	ERS9899755	FD31453743	ERST_280920_12	2020-09-28	Soil	-15.8082	35.0044	44341_3#270		enterica	Bovismorbificans	142	FD31453743	Present	Absent	Absent	Absent	Absent	Absent	Absent	Absent	Absent	Absent	Absent	Absent	Absent	Absent	Absent	Absent	Absent	Absent	Absent	Absent	Absent	Absent	Absent	Absent	Absent	Absent	Absent	Absent	Absent	Present	Absent
287	DRUM11917939	ERS9899756	FD31453742	ERST_210920_3A	2020-09-21	Grab; Wastewater	-15.809	34.9888	44341_3#272		enterica	Oranienburg	174	FD31453742	Present	Absent	Absent	Absent	Absent	Absent	Absent	Absent	Absent	Absent	Absent	Absent	Absent	Absent	Absent	Absent	Absent	Absent	Absent	Absent	Absent	Absent	Absent	Absent	Absent	Absent	Absent	Absent	Absent	Present	Absent
288	DRUM11917940	ERS9899757	FD31453741	ERST_210920_16	2020-09-21	Moore's Swab; Wastewater	-15.809	34.9888	44341_3#276		enterica	Oranienburg	174	FD31453741	Present	Absent	Absent	Absent	Absent	Absent	Absent	Absent	Absent	Absent	Absent	Absent	Absent	Absent	Absent	Absent	Absent	Absent	Absent	Absent	Absent	Absent	Absent	Absent	Absent	Absent	Absent	Absent	Absent	Present	Absent
289	DRUM11917941	ERS9899758	FD31452781	ERST_021219_59p26	2019-12-02	Biofilm	-15.802	34.9877	44341_3#278		enterica	Schwarzengrund	96	FD31452781	Present	Absent	Absent	Absent	Absent	Absent	Absent	Absent	Absent	Absent	Absent	Absent	Absent	Absent	Absent	Absent	Absent	Absent	Absent	Absent	Absent	Absent	Absent	Absent	Absent	Absent	Absent	Absent	Present	Present	Absent
290	DRUM11917942	ERS9899761	FD31452782	ERST_100919_02p58	10/09/2019	Flowing: River	-15.777	35.031	44341_3#282		enterica	Orion	639	FD31452782	Present	Present	Absent	Absent	Absent	Absent	Absent	Absent	Absent	Absent	Absent	Absent	Absent	Absent	Absent	Absent	Absent	Absent	Absent	Absent	Absent	Absent	Absent	Absent	Absent	Absent	Absent	Absent	Present	Present	Absent
291	DRUM11917943	ERS9899759	FD31452783	ERST_100919_02p4	10/09/2019	Flowing: River	-15.777	35.031	44341_3#284		enterica	Orion	639	FD31452783	Present	Present	Absent	Absent	Absent	Absent	Absent	Absent	Absent	Absent	Absent	Absent	Absent	Absent	Absent	Absent	Absent	Absent	Absent	Absent	Absent	Absent	Absent	Absent	Absent	Absent	Absent	Absent	Present	Present	Absent
292	DRUM11917944	ERS9899762	FD31452785	ERST_181119_06p14	18/11/2019	Flowing: River	-15.777	35.031	44341_3#288	Excluded as Duplicate	enterica	Orion	639	FD31452785	Present	Present	Absent	Absent	Absent	Absent	Absent	Absent	Absent	Absent	Absent	Absent	Absent	Absent	Absent	Absent	Absent	Absent	Absent	Absent	Absent	Absent	Absent	Absent	Absent	Absent	Absent	Absent	Present	Present	Absent
293	DRUM11917945	ERS9899760	FD31452786	ERST_181119-06p8	18/11/2019	Flowing: River	-15.777	35.031	44341_3#291	Excluded as Duplicate	enterica	Orion	639	FD31452786	Present	Present	Absent	Absent	Absent	Absent	Absent	Absent	Absent	Absent	Absent	Absent	Absent	Absent	Absent	Absent	Absent	Absent	Absent	Absent	Absent	Absent	Absent	Absent	Absent	Absent	Absent	Absent	Present	Present	Absent
294	DRUM11917946	ERS9899763	FD31452787	ERST_181119_06p5	18/11/2019	Flowing: River	-15.777	35.031	44341_3#295	Excluded as Duplicate	enterica	Orion	639	FD31452787	Present	Present	Absent	Absent	Absent	Absent	Absent	Absent	Absent	Absent	Absent	Absent	Absent	Absent	Absent	Absent	Absent	Absent	Absent	Absent	Absent	Absent	Absent	Absent	Absent	Absent	Absent	Absent	Present	Present	Absent
295	DRUM11917947	ERS9899764	FD31452784	ERST_181119-06p3	18/11/2019	Flowing: River	-15.777	35.031	44341_3#297	Excluded as Duplicate	enterica	Orion	639	FD31452784	Present	Present	Absent	Absent	Absent	Absent	Absent	Absent	Absent	Absent	Absent	Absent	Absent	Absent	Absent	Absent	Absent	Absent	Absent	Absent	Absent	Absent	Absent	Absent	Absent	Absent	Absent	Absent	Present	Present	Absent
296	DRUM11917948	ERS9899765	FD31452773	ERST_181119-06p2	18/11/2019	Flowing: River	-15.777	35.031	44341_3#301		enterica	Orion	639	FD31452773	Present	Present	Absent	Absent	Absent	Absent	Absent	Absent	Absent	Absent	Absent	Absent	Absent	Absent	Absent	Absent	Absent	Absent	Absent	Absent	Absent	Absent	Absent	Absent	Absent	Absent	Absent	Absent	Present	Present	Present
297	DRUM11917949	ERS9899766	FD31452774	ERST_181119-06p7	18/11/2019	Flowing: River	-15.777	35.031	44341_3#303	Excluded as Duplicate	enterica	Orion	639	FD31452774	Present	Present	Absent	Absent	Absent	Absent	Absent	Absent	Absent	Absent	Absent	Absent	Absent	Absent	Absent	Absent	Absent	Absent	Absent	Absent	Absent	Absent	Absent	Absent	Absent	Absent	Absent	Absent	Present	Present	Absent
298	DRUM11917950	ERS9899767	FD31452775	ERST_181119_06p6	18/11/2019	Flowing: River	-15.777	35.031	44341_3#307	Excluded as Duplicate	enterica	Orion	639	FD31452775	Present	Present	Absent	Absent	Absent	Absent	Absent	Absent	Absent	Absent	Absent	Absent	Absent	Absent	Absent	Absent	Absent	Absent	Absent	Absent	Absent	Absent	Absent	Absent	Absent	Absent	Absent	Absent	Present	Present	Absent
299	DRUM11917951	ERS9899768	FD31452776	ERST_181119_19p18	18/11/2019	Moore's Swab; River	-15.7841	35.025	44341_3#309		enterica	Amager	293	FD31452776	Present	Absent	Absent	Absent	Absent	Absent	Absent	Absent	Absent	Absent	Absent	Absent	Absent	Absent	Absent	Absent	Absent	Absent	Absent	Absent	Absent	Absent	Absent	Absent	Absent	Absent	Absent	Absent	Absent	Present	Absent
300	DRUM11917952	ERS9899769	FD31452777	ERST_041119_27p2	2019-11-04	Moore's Swab; Wastewater	-15.8089	34.9886	44341_3#312		enterica	Orion	639	FD31452777	Present	Present	Absent	Absent	Absent	Absent	Absent	Absent	Absent	Absent	Absent	Absent	Absent	Absent	Absent	Absent	Absent	Absent	Absent	Absent	Absent	Absent	Absent	Absent	Absent	Absent	Absent	Absent	Present	Present	Absent
301	DRUM11917953	ERS9899770	FD31452778	ERST_041119_27p10	2019-11-04	Moore's Swab; Wastewater	-15.8089	34.9886	44341_3#315	Excluded as Duplicate	enterica	Orion	639	FD31452778	Present	Present	Absent	Absent	Absent	Absent	Absent	Absent	Absent	Absent	Absent	Absent	Absent	Absent	Absent	Absent	Absent	Absent	Absent	Absent	Absent	Absent	Absent	Absent	Absent	Absent	Absent	Absent	Present	Present	Present
302	DRUM11917954	ERS9899771	FD31452788	ERST_041119_27p4	2019-11-04	Moore's Swab; Wastewater	-15.8089	34.9886	44341_3#318	Excluded as Duplicate	enterica	Orion	639	FD31452788	Present	Present	Absent	Absent	Absent	Absent	Absent	Absent	Absent	Absent	Absent	Absent	Absent	Absent	Absent	Absent	Absent	Absent	Absent	Absent	Absent	Absent	Absent	Absent	Absent	Absent	Absent	Absent	Present	Present	Present
303	DRUM11917955	#N/A	FD31452779	ERST_041119_27p7	2019-11-04	Moore's Swab; Wastewater	-15.8089	34.9886	Did not pass QC																																		Present	Present	Present
304	DRUM11917956	ERS9899773	FD31452780	ERST_041119_27p3	2019-11-04	Moore's Swab; Wastewater	-15.8089	34.9886	44341_3#321	Excluded as Duplicate	enterica	Orion	639	FD31452780	Present	Present	Absent	Absent	Absent	Absent	Absent	Absent	Absent	Absent	Absent	Absent	Absent	Absent	Absent	Absent	Absent	Absent	Absent	Absent	Absent	Absent	Absent	Absent	Absent	Absent	Absent	Absent	Present	Present	Present
305	DRUM11917957	ERS9899774	FD31452765	ERST_041119_27p5	2019-11-04	Moore's Swab; Wastewater	-15.8089	34.9886	44341_3#323		enterica	Orion	639	FD31452765	Present	Present	Absent	Absent	Absent	Absent	Absent	Absent	Absent	Absent	Absent	Absent	Absent	Absent	Absent	Absent	Absent	Absent	Absent	Absent	Absent	Absent	Absent	Absent	Absent	Absent	Absent	Absent	Present	Present	Present
306	DRUM11917958	ERS9899775	FD31452766	ERST_041119_27p9	2019-11-04	Moore's Swab; Wastewater	-15.8089	34.9886	44341_3#327	Excluded as Duplicate	enterica	Orion	639	FD31452766	Present	Present	Absent	Absent	Absent	Absent	Absent	Absent	Absent	Absent	Absent	Absent	Absent	Absent	Absent	Absent	Absent	Absent	Absent	Absent	Absent	Absent	Absent	Absent	Absent	Absent	Absent	Absent	Present	Present	Present
307	DRUM11917959	ERS9899776	FD31452767	ERST_041119_27p8	2019-11-04	Moore's Swab; Wastewater	-15.8089	34.9886	44341_3#329	Excluded as Duplicate	enterica	Orion	639	FD31452767	Present	Present	Absent	Absent	Absent	Absent	Absent	Absent	Absent	Absent	Absent	Absent	Absent	Absent	Absent	Absent	Absent	Absent	Absent	Absent	Absent	Absent	Absent	Absent	Absent	Absent	Absent	Absent	Present	Present	Present
308	DRUM11917960	ERS9899777	FD31452768	ERST_041119_27p26,27	2019-11-04	Moore's Swab; Wastewater	-15.8089	34.9886	44341_3#333	Excluded as Duplicate	enterica	Orion	639	FD31452768	Present	Present	Absent	Absent	Absent	Absent	Absent	Absent	Absent	Absent	Absent	Absent	Absent	Absent	Absent	Absent	Absent	Absent	Absent	Absent	Absent	Absent	Absent	Absent	Absent	Absent	Absent	Absent	Present	Present	Present
309	DRUM11917961	ERS9899782	FD31452769	BERST_041119_16p1	2019-11-04	Moore's Swab; River	-15.8019	34.9877	44341_3#335	Excluded as Duplicate	enterica	Orion	639	FD31452769	Present	Present	Absent	Absent	Absent	Absent	Absent	Absent	Absent	Absent	Absent	Absent	Absent	Absent	Absent	Absent	Absent	Absent	Absent	Absent	Absent	Absent	Absent	Absent	Absent	Absent	Absent	Absent	Present	Present	Present
310	DRUM11917962	ERS9899778	FD31452770	ERST_041119_16p3	2019-11-04	Moore's Swab; River	-15.8019	34.9877	44341_3#339	Excluded as Duplicate	enterica	Orion	639	FD31452770	Present	Present	Absent	Absent	Absent	Absent	Absent	Absent	Absent	Absent	Absent	Absent	Absent	Absent	Absent	Absent	Absent	Absent	Absent	Absent	Absent	Absent	Absent	Absent	Absent	Absent	Absent	Absent	Present	Present	Present
311	DRUM11917963	ERS9899783	FD31452771	ERST_041119_16p13	2019-11-04	Moore's Swab; River	-15.8019	34.9877	44341_3#2	Excluded as Duplicate	enterica	Orion	639	FD31452771	Present	Present	Absent	Absent	Absent	Absent	Absent	Absent	Absent	Absent	Absent	Absent	Absent	Absent	Absent	Absent	Absent	Absent	Absent	Absent	Absent	Absent	Absent	Absent	Absent	Absent	Absent	Absent	Present	Present	Present
312	DRUM11917964	ERS9899779	FD31452772	ERST_041119_16p5	2019-11-04	Moore's Swab; River	-15.8019	34.9877	44341_3#7	Excluded as Duplicate	enterica	Orion	639	FD31452772	Present	Present	Absent	Absent	Absent	Absent	Absent	Absent	Absent	Absent	Absent	Absent	Absent	Absent	Absent	Absent	Absent	Absent	Absent	Absent	Absent	Absent	Absent	Absent	Absent	Absent	Absent	Absent	Present	Present	Present
313	DRUM11917965	ERS9899780	FD31452757	ERST_041119_16p9	2019-11-04	Moore's Swab; River	-15.8019	34.9877	44341_3#10		enterica	Orion	639	FD31452757	Present	Present	Absent	Absent	Absent	Absent	Absent	Absent	Absent	Absent	Absent	Absent	Absent	Absent	Absent	Absent	Absent	Absent	Absent	Absent	Absent	Absent	Absent	Absent	Absent	Absent	Absent	Absent	Present	Present	Present
314	DRUM11917966	ERS9899781	FD31452758	ERST_041119_26p11	2019-11-04	Moore's Swab; River	-15.802	34.9876	44341_3#14		enterica	Orion	639	FD31452758	Present	Present	Absent	Absent	Absent	Absent	Absent	Absent	Absent	Absent	Absent	Absent	Absent	Absent	Absent	Absent	Absent	Absent	Absent	Absent	Absent	Absent	Absent	Absent	Absent	Absent	Absent	Absent	Present	Present	Present
315	DRUM11917967	ERS9899785	FD31452759	ERST_041119_26p10,25	2019-11-04	Moore's Swab; River	-15.802	34.9876	44341_3#19	Excluded as Typhi	enterica	Typhi	1	FD31452759	Present	Absent	Absent	Absent	Absent	Absent	Absent	Absent	Absent	Absent	Absent	Absent	Absent	Absent	Absent	Absent	Absent	Absent	Absent	Absent	Absent	Absent	Absent	Absent	Absent	Absent	Absent	Absent	Present	Present	Present
316	DRUM11917968	ERS9899784	FD31452760	ERST_041119_26p10	2019-11-04	Moore's Swab; River	-15.802	34.9876	44341_3#23	Excluded as Duplicate	enterica	Orion	639	FD31452760	Present	Present	Absent	Absent	Absent	Absent	Absent	Absent	Absent	Absent	Absent	Absent	Absent	Absent	Absent	Absent	Absent	Absent	Absent	Absent	Absent	Absent	Absent	Absent	Absent	Absent	Absent	Absent	Present	Present	Present
317	DRUM11917969	ERS9899786	FD31452761	ERST_230919_04p11,6	23/09/2019	Flowing: River	-15.7769	35.0311	44341_3#27		enterica	Oranienburg	2178	FD31452761	Present	Absent	Absent	Absent	Absent	Absent	Absent	Absent	Absent	Absent	Absent	Absent	Absent	Absent	Absent	Absent	Absent	Absent	Absent	Absent	Absent	Absent	Absent	Absent	Absent	Absent	Absent	Absent	Present	Present	Present
318	DRUM11917970	ERS9899788	FD31452762	ERST_281019_09p4	28/10/2019	Flowing: River	-15.7563	35.0072	44341_4#31	Excluded as Duplicate	enterica	Schwarzengrund	96	FD31452762	Present	Absent	Absent	Absent	Absent	Absent	Absent	Absent	Absent	Absent	Absent	Absent	Absent	Absent	Absent	Absent	Absent	Absent	Absent	Absent	Absent	Absent	Absent	Absent	Absent	Absent	Absent	Absent	Present	Present	Absent
319	DRUM11917971	ERS9899787	FD31452764	ERST_251119_05p2	2019-11-25	Flowing: River	-15.7485	35.0844	44341_3#36	Excluded as Duplicate	enterica	Arechavaleta	421	FD31452764	Present	Absent	Absent	Absent	Absent	Absent	Absent	Absent	Absent	Absent	Absent	Absent	Absent	Absent	Absent	Absent	Absent	Absent	Absent	Absent	Absent	Absent	Absent	Absent	Absent	Absent	Absent	Absent	Absent	Present	Absent
320	DRUM11917972	ERS9899789	FD31452749	ERST_281019_09p1	28/10/2019	Flowing: River	-15.7563	35.0072	44341_3#39		enterica	Schwarzengrund	96	FD31452749	Present	Absent	Absent	Absent	Absent	Absent	Absent	Absent	Absent	Absent	Absent	Absent	Absent	Absent	Absent	Absent	Absent	Absent	Absent	Absent	Absent	Absent	Absent	Absent	Absent	Absent	Absent	Absent	Present	Present	Absent
321	DRUM11917973	ERS9899791	FD31452750	ERST_281019_09p8	28/10/2019	Flowing: River	-15.7563	35.0072	Did not pass QC																																		Present	Present	Absent
322	DRUM11917974	ERS9899790	FD31452751	ERST_281019_09p3	28/10/2019	Flowing: River	-15.7563	35.0072	44341_3#45	Excluded as Duplicate	enterica	Schwarzengrund	96	FD31452751	Present	Absent	Absent	Absent	Absent	Absent	Absent	Absent	Absent	Absent	Absent	Absent	Absent	Absent	Absent	Absent	Absent	Absent	Absent	Absent	Absent	Absent	Absent	Absent	Absent	Absent	Absent	Absent	Present	Present	Absent
323	DRUM11917975	ERS9899792	FD31452752	ERST_251119_05p16	2019-11-25	Flowing: River	-15.7485	35.0844	Did not pass QC																																		Absent	Present	Absent
324	DRUM11917976	ERS9899793	FD31452753	ERST_251119_05p21	2019-11-25	Flowing: River	-15.7485	35.0844	44341_3#53		enterica	Schwarzengrund	96	FD31452753	Present	Absent	Absent	Absent	Absent	Absent	Absent	Absent	Absent	Absent	Absent	Absent	Absent	Absent	Absent	Absent	Absent	Absent	Absent	Absent	Absent	Absent	Absent	Absent	Absent	Absent	Absent	Absent	Absent	Present	Absent
325	DRUM11917977	ERS9899795	FD31452754	ERST_251119_05p8	2019-11-25	Flowing: River	-15.7485	35.0844	44341_3#58		enterica	Gaminara	2152	FD31452754	Present	Absent	Absent	Absent	Absent	Absent	Absent	Absent	Absent	Absent	Absent	Absent	Absent	Absent	Absent	Absent	Absent	Absent	Absent	Absent	Absent	Absent	Absent	Absent	Absent	Absent	Absent	Absent	Absent	Present	Absent
326	DRUM11917978	ERS9899794	FD31452755	ERST_251119_05p18	2019-11-25	Flowing: River	-15.7485	35.0844	44341_3#61		enterica	Typhimurium	19	FD31452755	Present	Absent	Absent	Absent	Absent	Absent	Absent	Absent	Absent	Absent	Absent	Absent	Absent	Absent	Absent	Absent	Absent	Absent	Absent	Absent	Absent	Absent	Absent	Absent	Absent	Absent	Absent	Absent	Absent	Present	Absent
327	DRUM11917979	ERS9899796	FD31452756	ERST_281019_09p3	28/10/2019	Flowing: River	-15.7563	35.0072	Did not pass QC																																		Present	Present	Absent
328	DRUM11917980	ERS9899797	FD31452748	ERST_251119_05p4	2019-11-25	Flowing: River	-15.7485	35.0844	44341_3#69		enterica	Schwarzengrund	96	FD31452748	Present	Absent	Absent	Absent	Absent	Absent	Absent	Absent	Absent	Absent	Absent	Absent	Absent	Absent	Absent	Absent	Absent	Absent	Absent	Absent	Absent	Absent	Absent	Absent	Absent	Absent	Absent	Absent	Absent	Present	Absent
329	DRUM11917981	ERS9899798	FD31452741	ERST_281019_09p4	28/10/2019	Flowing: River	-15.7563	35.0072	44341_3#75		salamae	II D3:b:1,5	unknown	FD31452741	Present	Absent	Absent	Absent	Absent	Absent	Absent	Absent	Absent	Absent	Absent	Absent	Absent	Absent	Absent	Absent	Absent	Absent	Absent	Absent	Absent	Absent	Absent	Absent	Absent	Absent	Absent	Absent	Present	Present	Absent
330	DRUM11917982	ERS9899799	FD31452742	ERST_251119_05p2	2019-11-25	Flowing: River	-15.7485	35.0844	44341_3#78		enterica	Arechavaleta	421	FD31452742	Present	Absent	Absent	Absent	Absent	Absent	Absent	Absent	Absent	Absent	Absent	Absent	Absent	Absent	Absent	Absent	Absent	Absent	Absent	Absent	Absent	Absent	Absent	Absent	Absent	Absent	Absent	Absent	Absent	Present	Absent
331	DRUM11917983	ERS9899800	FD31452743	ERST_251119_05p22	2019-11-25	Flowing: River	-15.7485	35.0844	44341_3#82		enterica	Larochelle	22	FD31452743	Present	Absent	Absent	Absent	Absent	Absent	Absent	Absent	Absent	Absent	Absent	Absent	Absent	Absent	Absent	Absent	Absent	Absent	Absent	Absent	Absent	Absent	Absent	Absent	Absent	Absent	Absent	Absent	Absent	Present	Absent
332	DRUM11917984	ERS9899801	FD31452744	ERST_251119_05p12	2019-11-25	Flowing: River	-15.7485	35.0844	44341_3#86	Excluded as Duplicate	enterica	Larochelle	22	FD31452744	Present	Absent	Absent	Absent	Absent	Absent	Absent	Absent	Absent	Absent	Absent	Absent	Absent	Absent	Absent	Absent	Absent	Absent	Absent	Absent	Absent	Absent	Absent	Absent	Absent	Absent	Absent	Absent	Absent	Present	Absent
333	DRUM11917985	ERS9899802	FD31452745	erst_251119_06b	2019-11-25	Flowing: River	-15.7485	35.0844	44341_3#191		enterica	Orion	639	FD31452745	Present	Present	Absent	Absent	Absent	Absent	Absent	Absent	Absent	Absent	Absent	Absent	Absent	Absent	Absent	Absent	Absent	Absent	Absent	Absent	Absent	Absent	Absent	Absent	Absent	Absent	Absent	Absent	Present	Present	Absent
334	DRUM11917986	ERS9899803	FD31452746	erst_251119_06p13	2019-11-25	Flowing: River	-15.7485	35.0844	44341_3#90	Excluded as Duplicate	enterica	Schwarzengrund	96	FD31452746	Present	Absent	Absent	Absent	Absent	Absent	Absent	Absent	Absent	Absent	Absent	Absent	Absent	Absent	Absent	Absent	Absent	Absent	Absent	Absent	Absent	Absent	Absent	Absent	Absent	Absent	Absent	Absent	Present	Present	Absent
335	DRUM11917987	ERS9899804	FD31452737	erst_251119_06p12	2019-11-25	Flowing: River	-15.7485	35.0844	44341_3#95		enterica	Schwarzengrund	96	FD31452737	Present	Absent	Absent	Absent	Absent	Absent	Absent	Absent	Absent	Absent	Absent	Absent	Absent	Absent	Absent	Absent	Absent	Absent	Absent	Absent	Absent	Absent	Absent	Absent	Absent	Absent	Absent	Absent	Present	Present	Absent
336	DRUM11917988	ERS9899805	FD31452747	erst_021219_02p16	2019-12-02	Moore's Swab; River	-15.7939	35.0041	44341_3#99		enterica	Hissar|Choleraesuis|Paratyphi C|Typhisuis|Chiredzi	3695	FD31452747	Present	Absent	Absent	Absent	Absent	Absent	Absent	Absent	Absent	Absent	Absent	Absent	Absent	Absent	Absent	Absent	Absent	Absent	Absent	Absent	Absent	Absent	Absent	Absent	Absent	Absent	Absent	Absent	Absent	Present	Absent
337	DRUM11917989	ERS9899806	FD31452736	ERST_181119-24p19	18/11/2019	Biofilm	-15.7638	35.0452	44341_3#104		enterica	Typhimurium	313	FD31452736	Present	Absent	Absent	Absent	Absent	Absent	Absent	Absent	Absent	Absent	Absent	Absent	Absent	Absent	Absent	Absent	Absent	Absent	Absent	Absent	Absent	Absent	Absent	Absent	Absent	Absent	Absent	Absent	Absent	Present	Absent
338	DRUM11917990	ERS9899807	FD31452738	erst_251119_06	2019-11-25	Flowing: River	-15.7485	35.0844	44341_3#196		enterica	Amager	293	FD31452738	Present	Absent	Absent	Absent	Absent	Absent	Absent	Absent	Absent	Absent	Absent	Absent	Absent	Absent	Absent	Absent	Absent	Absent	Absent	Absent	Absent	Absent	Absent	Absent	Absent	Absent	Absent	Absent	Present	Present	Absent
339	DRUM11917991	ERS9899808	FD31452739	ERST_021219_06	2019-11-27	Moore's Swab; River	-15.802	34.9876	44341_3#199		enterica	Cannstatt	2390	FD31452739	Present	Absent	Absent	Absent	Absent	Absent	Absent	Absent	Absent	Absent	Absent	Absent	Absent	Absent	Absent	Absent	Absent	Absent	Absent	Absent	Absent	Absent	Absent	Absent	Absent	Absent	Absent	Absent	Present	Present	Absent
340	DRUM11917992	ERS9899810	FD31452740	erst_261119_13	2019-11-26	Flowing: River	-15.7411	34.9937	44341_3#204		enterica	Hissar|Choleraesuis|Paratyphi C|Typhisuis|Chiredzi	3695	FD31452740	Present	Absent	Absent	Absent	Absent	Absent	Absent	Absent	Absent	Absent	Absent	Absent	Absent	Absent	Absent	Absent	Absent	Absent	Absent	Absent	Absent	Absent	Absent	Absent	Absent	Absent	Absent	Absent	Present	Present	Absent
341	DRUM11917993	ERS9899809	FD31452734	erst_251119_03	25/11/2019	Flowing: River	-15.784	35.0249	44341_3#207		enterica	Amager	293	FD31452734	Present	Absent	Absent	Absent	Absent	Absent	Absent	Absent	Absent	Absent	Absent	Absent	Absent	Absent	Absent	Absent	Absent	Absent	Absent	Absent	Absent	Absent	Absent	Absent	Absent	Absent	Absent	Absent	Present	Present	Absent
