# Supplementary material for: Diversity of Salmonella enterica isolates from urban river and sewage water in Blantyre, Malawi
Source: PLoS Negl Trop Dis. 2025 Sep 9;19(9):e0012413. doi: 10.1371/journal.pntd.0012413 (PMC12431665; doi:10.1371/journal.pntd.0012413)
Supplement: S2 Table — (XLSX) [file pntd.0012413.s004.xlsx]

## Sheet: Samples with Multiple Isolates
Supplementary Table 1: List of samples sequenced with multiple unique isolates.
No.	No.	Sample ID	Distinct Isolates	Subspecies, Serovar and MLST	Genome ID
1	1	ERST_021219_15	2	S. enterica Typhimurium, ST 19	44341_3#132
				S. salamae II 28:g,m,t:e,n,x|II 28:m,t:[e,n,x]|II 28:m,t:e,n,x	44341_3#160
2	2	ERST_041119_26	2	S. enterica Typhi, ST 1	44341_3#19
				S. enterica Orion, ST 639	44341_3#23 & 44341_3#14
3	3	ERST_160920_1A	2	S. enterica Typhimurium, ST 313	44341_3#103
				S. enterica Isangi, ST 335	44341_3#128
4	4	ERST_201020_3a	2	S. enterica Isangi, ST 335	44341_3#96
				S. salamae II 1,13,23:a:1,5|II 13:a:1,5	44341_4#340
5	5	ERST_211019_14	2	S. enterica Typhimurium, ST 313	44341_3#120
				S. enterica Agona, ST 13	44341_3#188
6	6	ERST_230920_04	2	S. enterica Typhimurium, ST 19	44341_3#170
				S. enterica Oranienburg, ST 2178	44341_3#27
7	7	ERST_230920_2A	2	S. enterica Typhimurium, ST 313	44341_3#173
				S. enterica Enteritidis, ST 1983	44341_3#178
9	8	ERST_281019_09	2	S. enterica Schwarzengrund, ST 96	44341_4#31 & 44341_3#39 & 44341_3#45
				S. salamae II D3:b:1,5	44341_3#75
10	9	ERST_100220_07	3	S. enterica Typhimurium, ST 313	44341_3#230
				S. enterica Typhimurium, ST 19	44341_3#223
11	10	ERST_170820_08	3	S. enterica Isangi, ST 335	44341_3#262
				S. enterica Concord, ST 694	44341_3#154
				S. enterica Oranienburg, ST 174	44341_3#259
12	11	ERST_251119_06	3	S. enterica Orion, ST 639	44341_3#191
				S. enterica Amager, ST 293	44341_3#196
				S. enterica Schwarzengrund, ST 96	44341_3#90 & 44341_3#95
13	12	ERST_251119_05	6	S. enterica Typhimurium, ST 19	44341_3#61
				S. enterica Larochelle, ST 22	44341_3#82 & 44341_3#86
				S. enterica Arechavaleta, ST 421	44341_3#36 & 44341_3#78
				S. enterica Gaminara, ST 2152	44341_3#58
				S. enterica Schwarzengrund, ST 96	44341_3#53
				S. enterica Schwarzengrund, ST 96	44341_3#69
				Based on >3 SNP difference
14	13	ERST_041119_27	2	S. enterica Orion, ST 639
				S. enterica Orion, ST 639
				Based on >3 SNP difference
15	14	ERST_100919_02	2	S. enterica Orion, ST 639
				S. enterica Orion, ST 639
				Based on >3 SNP difference
16	15	ERST_100820_W1	2	S. enterica Oranienburg, ST 174
				S. enterica Oranienburg, ST 174
				Based on >3 SNP difference
