# Supplementary material for: Diversity of Salmonella enterica isolates from urban river and sewage water in Blantyre, Malawi
Source: PLoS Negl Trop Dis. 2025 Sep 9;19(9):e0012413. doi: 10.1371/journal.pntd.0012413 (PMC12431665; doi:10.1371/journal.pntd.0012413)
Supplement: S3 Table — Frequency and percentage of serovars and sequence types (ST) isolated from water samples from Malawi. *These serovars could not be further differentiated by the SISTR pipeline. (XLSX) [file pntd.0012413.s005.xlsx]

## Sheet: Sheet1
Supplementary Table 2: Frequency and percentage of serovars and sequence types (ST) isolated from Malawian environmental samples. *These serovars could not be further differentiated by the SISTR pipeline.
Serovar	ST	Number	Percentage
Typhimurium	313	44	0.163
Heidelberg	15	22	0.0815
Oranienburg	174	21	0.0778
Oranienburg	2178	20	0.0741
Isangi	335	16	0.0593
Amager	293	14	0.0519
Typhimurium	19	11	0.0407
Schwarzengrund	96	11	0.0407
Orion	639	9	0.0333
Durban	2075	9	0.0333
Enteritidis	11	7	0.0259
Concord	694	7	0.0259
Arechavaleta	421	6	0.0222
Hadar	473	6	0.0222
Gaminara	2152	6	0.0222
Kentucky	314	5	0.0185
Montevideo	316	4	0.0148
Cannstatt	2390	4	0.0148
Bovismorbificans	142	3	0.0111
Montevideo	1518	3	0.0111
Graz | Berkeley*	3242	3	0.0111
Hissar | Choleraesuis | Paratyphi C | Typhisuis | Chiredzi | Rubislaw*	3695	3	0.0111
IIIb O:53:z52:z	unknown	3	0.0111
Hvittingfoss	unknown	2	0.0074
Senftenberg	185	2	0.0074
Enteritidis	1983	2	0.0074
Poona	2566	2	0.0074
II 1,13,23:a:1,5 | II 13:a:1,5*	unknown	2	0.0074
Millesi | Overchurch | Tiko | Bukavu*	unknown	2	0.0074
II 28:g,m,t:e,n,x | II 28:m,t:[e,n,x] | II 28:m,t:e,n,x*	unknown	1	0.0037
II O:z29:z39	unknown	1	0.0037
Hissar | Choleraesuis | Paratyphi C | Typhisuis | Chiredzi*	unknown	1	0.0037
Agona	13	1	0.0037
Larochelle	22	1	0.0037
Infantis	32	1	0.0037
Haifa	49	1	0.0037
Rubislaw	94	1	0.0037
Schwarzengrund	241	1	0.0037
Weltevreden	365	1	0.0037
Mbandaka	413	1	0.0037
II 42:r:-	1208	1	0.0037
Waycross	1419	1	0.0037
Onderstepoort	1458	1	0.0037
Waycross	2460	1	0.0037
Nyanza	3255	1	0.0037
Ramatgan	4446	1	0.0037
Millesi | Overchurch | Tiko | Bukavu*	5410	1	0.0037
Nyborg | Sanktmarx*	5464	1	0.0037
Singapore | Escanaba*	5805	1	0.0037
II D3:b:1,5	unknown	1	0.0037
