# Supplementary material for: Diversity of Salmonella enterica isolates from urban river and sewage water in Blantyre, Malawi
Source: PLoS Negl Trop Dis. 2025 Sep 9;19(9):e0012413. doi: 10.1371/journal.pntd.0012413 (PMC12431665; doi:10.1371/journal.pntd.0012413)
Supplement: S4 Table — (XLSX) [file pntd.0012413.s006.xlsx]

## Sheet: Probe and Primer Sequences
Primer/Probe Name	Sequence (5' -3')	Function	Organism	Reference	Gene Accession Number	Notes
ttr Forward Primer	CTCACCAGGAGATTACAACATGG	Tetrathionate respiration	Pan-Salmonella	Hopkins et al., 2009	AF282268
ttr Reverse Primer	AGCTCAGACCAAAAGTGACCATC
ttr Probe	[FAM] CACCGACGGCGAGACCGACTTT [BHQ1]
tviB Forward Primer	TGTGGTAAAGGAACTCGGTAAA	Part of ViaB Locus Vi polysaccharide synthesis	Salmonella Typhi and Salmonella Paratyphi C	Nair et al., 2004, Nair et al., 2019	NC_003198
tviB Reverse Primer	GACTTCCGATACCGGGATAATG
tviB Probe	[TET] TGGATGCCGAAGAGGTAAGACGAGA [BHQ1]
staG Forward Primer	CGCGAAGTCAGAGTCGACATAG	Fimbrial protein	Salmonella Typhi	Nga et al., 2010	AL513382	Also called STY0201 in some publications.
staG Reverse Primer	AAGACCTCAACGCCGATCAC
staG Probe	[Cy5] CATTTGTTCTGGAGCAGGCTGACGG [BHQ2]

## Sheet: gBlocks
Sequence Name	Sequence	Reference	Gene Accession Number
ttr	GAAACGCTGAACGGACTCACCAGGAGATTACAACATGGCTAATTTAACCCGTCGTCAGTGGCTAAAAGTCGGTCTCGCCGTCGGTGGGATGGTCACTTTTGGTCTGAGCTACCGTGATGTGGCGA	Hopkins et al., 2009	AF282268
tviB	CTTGATTTGACTTCCGATACCGGGATAATGCCATACTCTCGTCTTACCTCTTCGGCATCCACCCATGGATCAAAAATATCCACTTTACAACTATATTTACCGAGTTCCTTTACCACATCAATAAT	Nair et al., 2004, Nair et al., 2019	NC_003198
staG	CGGCGCGAAGTCAGAGTCGACATAGGCATAGATTTTCAGGCCATACATTAATTTGCCAAGGTTGCTATAAACATTTGTTCTGGAGCAGGCTGACGGAAATTCCGTGAACTCGCTGGTGATCGGCGTTGAGGTCTTATC	Nga et al., 2010	AL513382

## Sheet: MasterMix
S. Typhi Master Mix
Reagent	Working Concentration (WC)	Volume of WC	Final Concentration
Takyon Blue 2x Master Mix with ROX (Eurogentec)	N/A	12.5 μL	1x
ttr Forward Primer	20 μM	0.25 μL	200 nM
ttr Reverse Primer	20 μM	0.25 μL	200 nM
ttr Probe (FAM - BHQ1)	5 μM	0.5 μL	100 nM
tviB Forward Primer	20 μM	0.5 μL	400 nM
tviB Reverse Primer	20 μM	0.5 μL	400 nM
tviB Probe (JOE-BHQ1)	5 μM	1 μL	200 nM
staG Forward Primer	20 μM	0.5 μL	400 nM
staG Reverse Primer	20 μM	0.5 μL	400 nM
staG Probe (Cy5-BHQ2)	5 μM	1 μL	200 nM
mH2O	N/A	4.5 μL	N/A
Total Working Volume	22.5 μL	DNA	2.5 μL

## Sheet: Thermocycles
Stage	Temperate	Time	Cycles
Hold Stage	95 °C	5m	1
Denaturation	95 °C	30s	45
Annealing	60 °C	30s
Extension	72 °C	10s
Ramp up Speed		2.05 °C/s
Reaction Volume		25 μl
