# Supplementary material for: Diversity of Salmonella enterica isolates from urban river and sewage water in Blantyre, Malawi
Source: PLoS Negl Trop Dis. 2025 Sep 9;19(9):e0012413. doi: 10.1371/journal.pntd.0012413 (PMC12431665; doi:10.1371/journal.pntd.0012413)
Supplement: S5 Table — (XLSX) [file pntd.0012413.s007.xlsx]

## Sheet: ST313tree_metadata_contextual
Supplementary Table 2: Isolates used in contextual study of S. Typhimurium ST313 with metadata
ID	Isolate	Accession Number	ST	Lineage	Country	Source	Host	Year of Isolation	Reference
ERS007446	A018	ERR023766	313	1	Malawi	blood	Human	1997	Okoro et al. (2012) in Nature Genetics
ERS007456	C2364	ERR023768	313	1	Malawi	CSF	Human	2000	Okoro et al. (2012) in Nature Genetics
ERS007447	A082	ERR023770	313	1	Malawi	blood	Human	1997	Okoro et al. (2012) in Nature Genetics
ERS007450	A680	ERR023773	313	1	Malawi	blood	Human	1998	Okoro et al. (2012) in Nature Genetics
ERS007451	A3800	ERR023774	313	1	Malawi	blood	Human	1999	Okoro et al. (2012) in Nature Genetics
ERS007454	C2110	ERR023777	313	1	Malawi	CSF	Human	2000	Okoro et al. (2012) in Nature Genetics
ERS007468	A130	ERR023781	313	1	Malawi	blood	Human	1997	Okoro et al. (2012) in Nature Genetics
ERS007469	A38589	ERR023782	313	2	Malawi	blood	Human	2005	Okoro et al. (2012) in Nature Genetics
ERS007462	D15040	ERR023786	313	1	Malawi	blood	Human	2002	Okoro et al. (2012) in Nature Genetics
ERS007465	A32751	ERR023789	313	2	Malawi	blood	Human	2005	Okoro et al. (2012) in Nature Genetics
ERS007479	J3	ERR023793	313	2	Mali	blood	Human	2005	Okoro et al. (2012) in Nature Genetics
ERS007473	A39129	ERR023798	313	2	Malawi	blood	Human	2006	Okoro et al. (2012) in Nature Genetics
ERS007475	P78	ERR023800	313	2	Mali	blood	Human	2005	Okoro et al. (2012) in Nature Genetics
ERS007477	P73	ERR023802	313	2	Mali	blood	Human	2005	Okoro et al. (2012) in Nature Genetics
ERS007619	M2907772	ERR024420	313	2	Mozambique	blood	Human	2003	Okoro et al. (2012) in Nature Genetics
ERS009025	PO1124	ERR024773	313	2	Nigeria	blood	Human	2010	Okoro et al. (2012) in Nature Genetics
ERS004895	D25646	ERR034065	313	1	Malawi	blood	Human	2004	Okoro et al. (2012) in Nature Genetics
ERS004905	356DRC	ERR034066	313	1	DRC	blood	Human	1991	Okoro et al. (2012) in Nature Genetics
ERS004898	5597	ERR034068	313	1	Kenya	faeces	Human	2005	Okoro et al. (2012) in Nature Genetics
ERS004897	D25023	ERR034069	313	2	Malawi	blood	Human	2004	Okoro et al. (2012) in Nature Genetics
ERS005403	D25248	ERR034071	313	1	Malawi	blood	Human	2003	Okoro et al. (2012) in Nature Genetics
ERS004903	666U	ERR034074	313	2	Uganda	blood	Human	2002	Okoro et al. (2012) in Nature Genetics
ERS004953	5575	ERR034078	313	1	Kenya	blood	Human	2004	Okoro et al. (2012) in Nature Genetics
ERS004957	5582	ERR034079	313	2	Kenya	blood	Human	2003	Okoro et al. (2012) in Nature Genetics
ERS004958	5577	ERR034088	313	1	Kenya	blood	Human	2004	Okoro et al. (2012) in Nature Genetics
ERS005115	A40	ERR034161	313	2	Mali	blood	Human	2002	Okoro et al. (2012) in Nature Genetics
ERS005117	A21	ERR034163	313	2	Mali	blood	Human	2002	Okoro et al. (2012) in Nature Genetics
ERS005403	D22889	ERR034168	313	1	Malawi	blood	Human	2003	Okoro et al. (2012) in Nature Genetics
ERS033121	Q367A	ERR037588	313	2	Malawi	blood	Human	2002	Okoro et al. (2012) in Nature Genetics
ERS1698183	11892_3	ERR2650565	313	2.i	DRC	blood	Human	2014	Puyvelde et al. (2019) in Nature Communications
ERS1698184	11979_3	ERR2650566	313	2.i	DRC	blood	Human	2015	Puyvelde et al. (2019) in Nature Communications
ERS1698195	15552_3	ERR2650575	313	2.i	DRC	blood	Human	2014	Puyvelde et al. (2019) in Nature Communications
ERS1698206	17072_3	ERR2650584	313	2.i	DRC	blood	Human	2014	Puyvelde et al. (2019) in Nature Communications
ERS1698207	17399_3	ERR2650585	313	2.i	DRC	blood	Human	2016	Puyvelde et al. (2019) in Nature Communications
ERS1698210	17568_3	ERR2650588	313	2.i	DRC	blood	Human	2014	Puyvelde et al. (2019) in Nature Communications
ERS1698227	18221_3	ERR2650593	313	2.i	DRC	blood	Human	2016	Puyvelde et al. (2019) in Nature Communications
ERS1698246	4174_4	ERR2650623	313	2.i	DRC	blood	Human	2014	Puyvelde et al. (2019) in Nature Communications
ERS1698291	7905_3	ERR2650668	313	2.i	DRC	blood	Human	2013	Puyvelde et al. (2019) in Nature Communications
ERS1698295	8106_3	ERR2650672	313	2.i	DRC	blood	Human	2013	Puyvelde et al. (2019) in Nature Communications
ERS1698310	8616_3	ERR2650686	313	2.i	DRC	blood	Human	2013	Puyvelde et al. (2019) in Nature Communications
FR10242002	CAAEY7	SRR12152304	313	3	Malawi	blood	Human	2018	Pulford et al. (2021) in Nature Microbiology
FR10241978	CAAAW4	SRR12152309	313	3	Malawi	blood	Human	2018	Pulford et al. (2021) in Nature Microbiology
FR10241936	CAADRV	SRR12152311	313	3	Malawi	blood	Human	2018	Pulford et al. (2021) in Nature Microbiology
FR10242030	BZD2WD	SRR12152316	313	3	Malawi	blood	Human	2017	Pulford et al. (2021) in Nature Microbiology
FR10242004	CAA2D4	SRR12152319	313	3	Malawi	blood	Human	2017	Pulford et al. (2021) in Nature Microbiology
FR10241965	CAA8BY	SRR12152329	313	3	Malawi	blood	Human	2017	Pulford et al. (2021) in Nature Microbiology
FR10241947	BKQZM9	SRR12152334	313	3	Malawi	blood	Human	2017	Pulford et al. (2021) in Nature Microbiology
FR10242053	BKQYKI	SRR12152344	313	3	Malawi	blood	Human	2016	Pulford et al. (2021) in Nature Microbiology
FR10242017	BHAGI1	SRR12152348	313	3	Malawi	blood	Human	2016	Pulford et al. (2021) in Nature Microbiology
	U15	SRR1645388	313	In UK	UK	faeces	Human	2012	Ashton & Owen et al. (2017) in Genome Medicine
	U2	SRR1646230	313	In UK	UK	faeces	Human	2012	Ashton & Owen et al. (2017) in Genome Medicine
	U27	SRR1958303	313	In UK	Uganda	faeces	Human	2014	Ashton & Owen et al. (2017) in Genome Medicine
	U18	SRR1966068	313	In UK	UK	faeces	Human	2014	Ashton & Owen et al. (2017) in Genome Medicine
	U40	SRR1968061	313	In UK	UK	dog	Dog	2015	Ashton & Owen et al. (2017) in Genome Medicine
	U26	SRR1968109	313	In UK	UK	faeces	Human	2014	Ashton & Owen et al. (2017) in Genome Medicine
	U30	SRR1968221	313	In UK	UK	raw produce	Food	2015	Ashton & Owen et al. (2017) in Genome Medicine
	U9	SRR1968363	313	In UK	UK	Unknown	Human	2014	Ashton & Owen et al. (2017) in Genome Medicine
	U23	SRR1969854	313	In UK	UK	faeces	Human	2014	Ashton & Owen et al. (2017) in Genome Medicine
	U51	SRR3323011	313	In UK	UK	faeces	Human	2015	Ashton & Owen et al. (2017) in Genome Medicine
	U80	SRR5451253	313	In UK	UK	faeces	Human	2016	Ashton & Owen et al. (2017) in Genome Medicine
	U69	SRR5451261	313	In UK	UK	faeces	Human	2015	Ashton & Owen et al. (2017) in Genome Medicine
	U58	SRR5451270	313	In UK	UK	faeces	Human	2015	Ashton & Owen et al. (2017) in Genome Medicine
	U72	SRR5451284	313	In UK	UK	n/a	Human	2016	Ashton & Owen et al. (2017) in Genome Medicine
GCA_000027025	D23580	ERR034070	313	2	Malawi	blood	Human	2004	Kingsley et al. (2009) in Genome Research
