# Supplementary material for: Diversity of Salmonella enterica isolates from urban river and sewage water in Blantyre, Malawi
Source: PLoS Negl Trop Dis. 2025 Sep 9;19(9):e0012413. doi: 10.1371/journal.pntd.0012413 (PMC12431665; doi:10.1371/journal.pntd.0012413)
Supplement: S6 Table — (XLSX) [file pntd.0012413.s008.xlsx]

## Sheet: Sheet1
Previously published isolates used in contextual study of S. Enteritidis ST11 with metadata
Sequencing Tag	Accession number	Strain name	Country of origin	Year of isolation	Compartment of isolation	United Nations Statistical Division	Reference
10156_1#10	ERS235900	603668	Republic of South Africa	2012	Stool	Southern Africa	Feasey et al. (2016) Nature Genetics
10665_6#18	ERS255542	S89_347	Niger	1983	Abscess	West Africa	Feasey et al. (2016) Nature Genetics
10665_6#53	ERS255544	S89_348	Niger	1989	Blood	West Africa	Feasey et al. (2016) Nature Genetics
4414_7#12	ERS024551	D23652	Malawi	2004	Blood	Central & Eastern Africa	Feasey et al. (2016) Nature Genetics
9032_4#96	ERS188475	A59130	Malawi	2010	Blood	Central & Eastern Africa	Feasey et al. (2016) Nature Genetics
10665_6#22	ERS255474	94_8355	Guinea	1994	Blood	West Africa	Feasey et al. (2016) Nature Genetics
10665_6#48	ERS255476	94_9599	Senegal	1994	Blood	West Africa	Feasey et al. (2016) Nature Genetics
10665_6#73	ERS255493	04_7098	Senegal	2004	Blood	West Africa	Feasey et al. (2016) Nature Genetics
10702_4#48	ERS248541	P115	Mali	2005	Unknown	West Africa	Feasey et al. (2016) Nature Genetics
10702_4#55	ERS248566	V39	Mali	2010	Unknown	West Africa	Feasey et al. (2016) Nature Genetics
10665_6#10	ERS255527	1_59	Senegal	1959	Blood	West Africa	Feasey et al. (2016) Nature Genetics
10665_6#33	ERS255533	18_62	Senegal	1962	Blood	West Africa	Feasey et al. (2016) Nature Genetics
10665_6#71	ERS255536	15_63	Congo	1963	Osteomyelitis	Central & Eastern Africa	Feasey et al. (2016) Nature Genetics
5886_5#11	ERS400254	99-02302	Germany	1999	Hedgehog	Rest of World	Feasey et al. (2016) Nature Genetics
5886_6#2	ERS400256	00-03508	Germany	2000	Hedgehog	Rest of World	Feasey et al. (2016) Nature Genetics
10071_5#14	ERS235837	584643	Republic of South Africa	2012	Blood	Southern Africa	Feasey et al. (2016) Nature Genetics
10071_5#22	ERS235845	584640	Republic of South Africa	2012	URINE	Southern Africa	Feasey et al. (2016) Nature Genetics
10071_5#34	ERS235857	245880	Republic of South Africa	2008	Stool	Southern Africa	Feasey et al. (2016) Nature Genetics
10071_5#46	ERS235869	290914	Republic of South Africa	2006	Stool	Southern Africa	Feasey et al. (2016) Nature Genetics
10071_5#53	ERS235876	570523	Republic of South Africa	2012	SPUTUM	Southern Africa	Feasey et al. (2016) Nature Genetics
10071_5#16	ERS235839	454790	Republic of South Africa	2006	FLUID	Southern Africa	Feasey et al. (2016) Nature Genetics
10071_5#38	ERS235861	492221	Republic of South Africa	2011	TISSUE	Southern Africa	Feasey et al. (2016) Nature Genetics
10156_1#11	ERS235901	512103	Republic of South Africa	2011	URINE	Southern Africa	Feasey et al. (2016) Nature Genetics
10156_1#45	ERS235935	464793	Republic of South Africa	2010	Blood	Southern Africa	Feasey et al. (2016) Nature Genetics
10665_6#50	ERS255538	16_65	Senegal	1965	Abscess	West Africa	Feasey et al. (2016) Nature Genetics
10071_5#54	ERS235877	261627	Republic of South Africa	2008	Stool	Southern Africa	Feasey et al. (2016) Nature Genetics
10156_1#50	ERS235940	261629	Republic of South Africa	2009	URINE	Southern Africa	Feasey et al. (2016) Nature Genetics
4414_7#5	ERS026076	D35807	Malawi	2005	Blood	Central & Eastern Africa	Feasey et al. (2016) Nature Genetics
4414_8#5	ERS024556	D23974	Malawi	2004	Blood	Central & Eastern Africa	Feasey et al. (2016) Nature Genetics
5886_5#1	ERS400244	01-00493-2	Germany	2001	Reptile	Rest of World	Feasey et al. (2016) Nature Genetics
4414_8#1	ERS024552	D24359	Malawi	2004	Blood	Central & Eastern Africa	Feasey et al. (2016) Nature Genetics
5886_6#8	ERS400262	SARB18_FB	USA	1988	NK	Rest of World	Feasey et al. (2016) Nature Genetics
9716_8#9	ERS217264	118_2012K_186	USA	2012	Stool	Rest of World	Feasey et al. (2016) Nature Genetics
9803_3#56	ERS217252	105_2011K_1654	USA	2011	Stool	Rest of World	Feasey et al. (2016) Nature Genetics
10512_1#63	ERS330784	F8104	Ratin	Unknown	Unknown	Rest of World	Feasey et al. (2016) Nature Genetics
10512_1#65	ERS330786	F3124	Ratin	Unknown	Unknown	Rest of World	Feasey et al. (2016) Nature Genetics
10665_6#40	ERS255535	10_63	Morocco	1963	CSF	Northern Africa	Feasey et al. (2016) Nature Genetics
10665_6#75	ERS255517	5_51	Tunisia	1951	Unknown	Northern Africa	Feasey et al. (2016) Nature Genetics
9716_8#23	ERS217278	132_88_406	USA	Unknown	Unknown	Rest of World	Feasey et al. (2016) Nature Genetics
10071_5#11	ERS235834	250994	Republic of South Africa	2006	Blood	Southern Africa	Feasey et al. (2016) Nature Genetics
4407_7#11	ERS011089	D3314	Malawi	1999	Blood	Central & Eastern Africa	Feasey et al. (2016) Nature Genetics
4407_8#1	ERS023831	A13085	Malawi	2001	Blood	Central & Eastern Africa	Feasey et al. (2016) Nature Genetics
4407_8#5	ERS024541	D11474	Malawi	2001	Blood	Central & Eastern Africa	Feasey et al. (2016) Nature Genetics
8525_3#67	ERS158611	Ke488	Kenya	2001	Stool	Central & Eastern Africa	Feasey et al. (2016) Nature Genetics
10665_6#25	ERS255475	94_8098	Rwanda	1994	pr_lvement humain	Central & Eastern Africa	Feasey et al. (2016) Nature Genetics
9716_8#54	ERS217413	SAEN2209	Uganda	1996	Stool	Central & Eastern Africa	Feasey et al. (2016) Nature Genetics
Unknown	SRR12953596	CP255	DRC	1991	Blood	Africa	Green et al. (1992) Ann Trop Paediatr.
Unknown	SRR12953602	D7795	Malawi	1998	Unknown	Africa	Feasey et al. (2016) Nature Genetics
Unknown	SRR12953598	A1636	Malawi	2000	Unknown	Africa	Feasey et al. (2016) Nature Genetics
Unknown	SRR12953600	P125109	UK	1988	Unknown	UK	Thomson et al. (2008) Genome Res.
Unknown	SRR5232010	Unknown	Uganda	2016	Poultry	Africa	Ball et al. (2020) PloS One
Unknown	SRR5232014	Unknown	Uganda	2016	Poultry	Africa	Ball et al. (2020) PloS One
Unknown	SRR5251242	Unknown	Uganda	2016	Poultry	Africa	Ball et al. (2020) PloS One
Unknown	SRR5251521	Unknown	Uganda	2016	Poultry	Africa	Ball et al. (2020) PloS One
Unknown	SRR5278828	Unknown	Uganda	2016	Poultry	Africa	Ball et al. (2020) PloS One
