# Supplementary material for: Diversity of Salmonella enterica isolates from urban river and sewage water in Blantyre, Malawi
Source: PLoS Negl Trop Dis. 2025 Sep 9;19(9):e0012413. doi: 10.1371/journal.pntd.0012413 (PMC12431665; doi:10.1371/journal.pntd.0012413)
Supplement: S1 File — (RMD) [file pntd.0012413.s009.Rmd]

---
title: "R Notebook - Cat Wilson's Water Sampling analysis (updated 06-2025)"
output: html_notebook
---

Set shortcuts
```{r}
y.theme.strip <- theme(axis.title.y = element_blank(), axis.text.y = element_blank(), axis.ticks.y= element_blank())
y.theme.strip.partial <- theme(axis.text.y = element_blank(), axis.ticks.y= element_blank())

x.theme.strip <- theme(axis.title.x = element_blank(), axis.text.x = element_blank(), axis.ticks.x= element_blank())
x.theme.strip.partial <- theme(axis.text.x = element_blank(), axis.ticks.x= element_blank())
x.theme.strip.labs <- theme(axis.text.x = element_blank(),axis.title.x = element_blank())

x.theme.axis.rotate <- theme(axis.text.x = element_text(angle = 90, vjust = 0.5, hjust=1))
x.theme.axis.rotate.angle <- theme(axis.text.x = element_text(angle = 45, vjust = 1, hjust=1))

y.facet.text.rotate <- theme(strip.text.y=element_text(angle=0))

legend.strip <- theme(legend.position = "none")
legend.size <- theme(legend.key.size = unit(0.55,"line"))

standard.textsize <- 10
text.size.within <- (5/14)*(standard.textsize-2)
panel.lab.size <- 10

theme.text.size <- theme(text = element_text(size = standard.textsize))


'%notin%' <- Negate('%in%')
```
\
```{r}
#To make the text size consistent and readable
#Try with this
basic.font.size <- 8
min.font.size <- 7.25
theme.text.size <- theme(text = element_text(size = basic.font.size))
theme.text.size.within <- (5/14)*min.font.size
```

\

```{r}
# install.packages("ggplot2")
# install.packages("dplyr")
# install.packages("tidyr")
# install.packages("treeio")
# install.packages("ggnewscale")
# install.packages("ggtree")
# install.packages("readr")
# install.packages("TDbook")
# install.packages("tidyverse")
# install.packages("reshape2")
#install.packages("phylotools")
#install.packages("phangorn")
#install.packages("phytools")
#install.packages("Select")
# install.packages("melt")
# install.packages("remotes")
#install.packages("phangorn", type = "binary")
library(treeio)
library(dplyr)
library(ggplot2)
library(tidyr)
library(tidyr)
library(melt)
library(readr)
library(RColorBrewer)
library(ggtree)
library(TDbook)
library(tidyverse)
library(reshape2)
library(ape)
# library(phylotools)
library(Select)
library(ggnewscale)
library(phytools)
library(remotes)

library(cowplot)
```
\
# Making a heatmap with ggtree and amr, mutations and plasmids
```{r}
#Making a heatmap with ggtree and amr, mutations and plasmids
#setwd("/Users/cw19/Documents/Water_salm/")

tree <- read.newick("water_salm.txt")
tree$tip.label

tree1 <- ggtree(tree) + geom_treescale()
tree1
#This tree is midpoint rooted. 
```
\
#Now add the metadata
```{r}
subsp1 <- read.csv('subspecies.csv')
serovar1 <- read.csv('serovar.csv')
mlst1 <- read.csv('mlst.csv')
aac3 <- read.csv('aac(3)_amr.csv')
aac6 <- read.csv('aac(6)_amr.csv')
aadA1 <- read.csv('aadA1_amr.csv')
aph3 <- read.csv('aph(3)_amr.csv')
aph3la <- read.csv('aph(3)_la_amr.csv')
aph6 <- read.csv('aph(6)_Id_amr.csv')
arr2 <- read.csv('arr2_amr.csv')
blaCTXM15 <- read.csv('blaCTXM15_amr.csv')
blaOXA1 <- read.csv('blaOXA_1_amr.csv')
blaOXA10 <- read.csv('blaOXA10_amr.csv')
blaTEM <- read.csv('blaTEM1_amr.csv')
catA1 <- read.csv('catA1_amr.csv')
cmlA5 <- read.csv('cmlA5_amr.csv')
dfrA1 <- read.csv('dfrA1_amr.csv')
dfrA7 <- read.csv('dfrA7_amr.csv')
dfrA23 <- read.csv('dfrA23_amr.csv')
floR <- read.csv('floR_amr.csv')
fosA7 <- read.csv('fosA7_amr.csv')
fosA7.2 <- read.csv('fosA7.2_amr.csv')
gyrA <- read.csv('gyrA_D87Y.csv')
qnrB1 <- read.csv('qnrB1_amr.csv')
qnrB19 <- read.csv('qnrB19_amr.csv')
sul1 <- read.csv('sul1_amr.csv')
sul2 <- read.csv('sul2_amr.csv')
tetA <- read.csv('tetA_amr.csv')
staG <- read.csv('staG.csv')
tviB <- read.csv('tviB.csv')
```
\
\
Formating metadata
```{r}
#Formating metadata
#Subspecies
df_subsp1 <- as.data.frame(sapply(subsp1, as.factor))

df_subsp1 <- df_subsp1 %>%
  tibble::column_to_rownames(var = 'Genome.Name')

#serovar1

df_serovar <- as.data.frame(sapply(serovar1, as.factor))

df_serovar <- df_serovar %>%
  tibble::column_to_rownames(var = 'lane_id')

#mlst1
df_mlst1 <- as.data.frame(sapply(mlst1, as.factor))

df_mlst1 <- df_mlst1 %>%
  tibble::column_to_rownames(var = 'lane_id')

#aac3
df_aac3 <- as.data.frame(sapply(aac3, as.factor))

df_aac3 <- df_aac3 %>%
  tibble::column_to_rownames(var = 'Lane_Id')

#aac6 
df_aac6 <- as.data.frame(sapply(aac6, as.factor))

df_aac6 <- df_aac6 %>%
  tibble::column_to_rownames(var = 'Lane_Id')

#aadA1 
df_aadA1 <- as.data.frame(sapply(aadA1, as.factor))

df_aadA1 <- df_aadA1 %>%
  tibble::column_to_rownames(var = 'Lane_Id')

#aph3 
df_aph3 <- as.data.frame(sapply(aph3, as.factor))

df_aph3 <- df_aph3 %>%
  tibble::column_to_rownames(var = 'Lane_Id')

#aph3la 
df_aph3la <- as.data.frame(sapply(aph3la, as.factor))

df_aph3la <- df_aph3la %>%
  tibble::column_to_rownames(var = 'Lane_Id')

#aph6 
df_aph6  <- as.data.frame(sapply(aph6, as.factor))

df_aph6 <- df_aph6 %>%
  tibble::column_to_rownames(var = 'Lane_Id')

#arr2
df_arr2 <- as.data.frame(sapply(arr2, as.factor))

df_arr2 <- df_arr2 %>%
  tibble::column_to_rownames(var = 'Lane_Id')

#blaCTXM15 
df_blaCTXM15 <- as.data.frame(sapply(blaCTXM15, as.factor))

df_blaCTXM15 <- df_blaCTXM15 %>%
  tibble::column_to_rownames(var = 'Lane_Id')

#blaOXA1
df_blaOXA1 <- as.data.frame(sapply(blaOXA1, as.factor))

df_blaOXA1 <- df_blaOXA1 %>%
  tibble::column_to_rownames(var = 'Lane_Id')

#blaOXA10 
df_blaOXA10 <- as.data.frame(sapply(blaOXA10, as.factor))

df_blaOXA10 <- df_blaOXA10 %>%
  tibble::column_to_rownames(var = 'Lane_Id')

#blaTEM 
df_blaTEM <- as.data.frame(sapply(blaTEM, as.factor))

df_blaTEM <- df_blaTEM %>%
  tibble::column_to_rownames(var = 'Lane_Id')

#catA1 
df_catA1 <- as.data.frame(sapply(catA1, as.factor))

df_catA1 <- df_catA1 %>%
  tibble::column_to_rownames(var = 'Lane_Id')

#cmlA5 
df_cmlA5 <- as.data.frame(sapply(cmlA5, as.factor))

df_cmlA5 <- df_cmlA5 %>%
  tibble::column_to_rownames(var = 'Lane_Id')

#dfrA1 
df_dfrA1  <- as.data.frame(sapply(dfrA1 , as.factor))

df_dfrA1  <- df_dfrA1  %>%
  tibble::column_to_rownames(var = 'Lane_Id')

#dfrA7
df_dfrA7 <- as.data.frame(sapply(dfrA7, as.factor))

df_dfrA7 <- df_dfrA7 %>%
  tibble::column_to_rownames(var = 'Lane_Id')

#dfrA23
df_dfrA23 <- as.data.frame(sapply(dfrA23, as.factor))

df_dfrA23 <- df_dfrA23 %>%
  tibble::column_to_rownames(var = 'Lane_Id')

#floR 
df_floR <- as.data.frame(sapply(floR, as.factor))

df_floR <- df_floR %>%
  tibble::column_to_rownames(var = 'Lane_Id')

#fosA7
df_fosA7 <- as.data.frame(sapply(fosA7, as.factor))

df_fosA7 <- df_fosA7 %>%
  tibble::column_to_rownames(var = 'Lane_Id')

#fosA7.2 
df_fosA7.2 <- as.data.frame(sapply(fosA7.2, as.factor))

df_fosA7.2 <- df_fosA7.2 %>%
  tibble::column_to_rownames(var = 'Lane_Id')

#gyrA
df_gyrA <- as.data.frame(sapply(gyrA, as.factor))

df_gyrA <- df_gyrA %>%
  tibble::column_to_rownames(var = 'Lane_Id')

#qnrB1 
df_qnrB1 <- as.data.frame(sapply(qnrB1, as.factor))

df_qnrB1 <- df_qnrB1 %>%
  tibble::column_to_rownames(var = 'Lane_Id')

#qnrB19
df_qnrB19 <- as.data.frame(sapply(qnrB19, as.factor))

df_qnrB19 <- df_qnrB19 %>%
  tibble::column_to_rownames(var = 'Lane_Id')

#sul1 
df_sul1  <- as.data.frame(sapply(sul1, as.factor))

df_sul1  <- df_sul1 %>%
  tibble::column_to_rownames(var = 'Lane_Id')

#sul2 
df_sul2 <- as.data.frame(sapply(sul2, as.factor))

df_sul2 <- df_sul2 %>%
  tibble::column_to_rownames(var = 'Lane_Id')

#tetA 
df_tetA <- as.data.frame(sapply(tetA, as.factor))

df_tetA <- df_tetA %>%
  tibble::column_to_rownames(var = 'Lane_Id')

#staG 
df_staG <- as.data.frame(sapply(staG, as.factor))

df_staG <- df_staG %>%
  tibble::column_to_rownames(var = 'Lane_id')

#tviB 
df_tviB <- as.data.frame(sapply(tviB, as.factor))

df_tviB <- df_tviB %>%
  tibble::column_to_rownames(var = 'Lane_id')
```
\
Now need to add each bar to the tree....

SECOND TREE: Making another tree with subspecies, category and animal group

Coord cartesian to make more room at bottom to it in the x axis labels
`coord_cartesian(ylim = c(-5, length(tree$tip.label)))`

Once plot made run ggsave

```{r, fig.width=8, fig.height=8}
#First make a tree with subspecies heatmap
meta1_tree <- tree1 %>% ggtree::gheatmap(df_subsp1, colnames=TRUE, width= 0.07,
                                         colnames_angle=35,
                                         colnames_offset_x = -0.015,
                                         colnames_offset_y = -2.8,
                                         font.size = theme.text.size.within,
                                         colnames_position = "bottom",
                                         hjust =0.75,
                                         color = NULL,
                                         custom_column_labels = "Subspecies") +
  scale_fill_manual(name = "Subspecies", values = c("#FF96C5", "#00A5E3", "#FFBF65"), guide = guide_legend(ncol=3, order=1)) + 
  theme(legend.key.size = unit(0.55,"line"), legend.position=c(0.15,0.6)) + theme.text.size +
  coord_cartesian(ylim = c(-12, length(tree$tip.label))) 

meta1_tree
```
\
Then add the bar for category
```{r, fig.width=8, fig.height=8}
meta1_tree_cat <-  meta1_tree + new_scale_fill()

meta1_tree_serovar <- gheatmap(meta1_tree_cat, df_serovar, colnames=TRUE, offset=0.07, width= 0.07,
                           colnames_angle=35,
                           colnames_offset_x = 0,
                           colnames_offset_y = -2.5,
                           font.size = theme.text.size.within,
                           colnames_position = "bottom",
                           hjust = 0.75,
                           color = NULL,
                           custom_column_labels =  "Serovar") + 
  scale_fill_manual(name = "Serovar", values = c("#B6D0E2", "#F0FFFF", "#89CFF0", "#0000FF", "#7393B3", "#088F8F", "#0096FF", "#5F9EA0", "#0047AB", "#6495ED", "#00FFFF", "#00008B", "#6F8FAF", "#1434A4", "#7DF9FF", "#CC5500", "#DAA06D", "#D27D2D", "#FAD5A5", "#FFAC1C", "#770737", "#6082B6", "#00A36C", "#3F00FF", "#5D3FD3", "#ADD8E6", "#191970", "#000080", "#1F51FF"
                                        , "#A7C7E7", "#CCCCFF", "#00FFFF", "#96DED1", "#4169E1", "#0F52BA", "#9FE2BF", "#87CEEB", "#4682B4", "#008080", "#40E0D0", "#0437F2", "#40B5AD", "#0818A8"), guide = guide_legend(ncol=2, order=2)) + 
  theme(legend.key.size = unit(0.55,"line"), legend.position=c(0.15,0.6)) + theme.text.size +
  coord_cartesian(ylim = c(-10, length(tree$tip.label))) 

meta1_tree_serovar
```
\
Then add a bar for MLST sampled
```{r, fig.width=8, fig.height=8}
meta1_tree_st <-  meta1_tree_serovar + new_scale_fill()

meta1_tree_st1 <- gheatmap(meta1_tree_st, df_mlst1, colnames=TRUE, offset=0.14, width= 0.07,
                             colnames_angle=35,
                             colnames_offset_x = 0,
                             colnames_offset_y = -2.5,
                             font.size = theme.text.size.within,
                             colnames_position = "bottom",
                             hjust = 0.7 , color = NULL) +
  scale_fill_manual(name = "ST", values = c("#CD6155", "#EC7063", "#AF7AC5", "#A569BD", "#5499C7", "#5DADE2",
                                        "#48C9B0", "#45B39D", "#52BE80", "#58D68D", "#F4D03F", "#F5B041", "#EB984E", "#DC7633",
                                        "#C0392B", "#E74C3C", "#9B59B6", "#8E44AD", "#2980B9", "#3498DB", "#1ABC9C", "#16A085"
                                        ,"#27AE60","#16A085","#27AE60","#2ECC71","#F1C40F","#F39C12","#E67E22","#D35400","#A93226","#CB4335","#884EA0","#7D3C98","#2471A3","#2E86C1"
                                        ,"#17A589","#138D75","#229954","#229954","#28B463","#D4AC0D","#D68910","#CACFD2"), guide = guide_legend(ncol=4, order=2)) + 
  theme(legend.key.size = unit(0.55,"line"), legend.position=c(0.15,0.6)) + theme.text.size +
  coord_cartesian(ylim = c(-10, length(tree$tip.label)))

meta1_tree_st1
```

\
Then add a bar for each AMR determinant
```{r, fig.width=8, fig.height=8}
#Then add a bar for each AMR determinant
#AMINOGLYCOSIDES
#aac(3)-lle
meta1_tree_aac3 <-  meta1_tree_st1 + new_scale_fill()

meta1_tree_aac31 <- gheatmap(meta1_tree_aac3, df_aac3, colnames=TRUE, offset=0.24, width= 0.045,
                           colnames_angle=35,
                           colnames_offset_x = 0,
                           colnames_offset_y = -2.5,
                           font.size = theme.text.size.within,
                           colnames_position = "bottom", color=NULL, 
                           hjust = 0.7) +
  scale_fill_manual(values = c("#CACFD2", "#e6194B"), guide = "none") + 
  theme(legend.key.size = unit(0.55,"line"), legend.position=c(0.15,0.6)) + theme.text.size +
  coord_cartesian(ylim = c(-10, length(tree$tip.label)))
# meta1_tree_aac31

#aac(6')-Ib-cr5
meta1_tree_aac6 <-  meta1_tree_aac31 + new_scale_fill()

meta1_tree_aac61 <- gheatmap(meta1_tree_aac6, df_aac6, colnames=TRUE, offset=0.29, width= 0.045,
                             colnames_angle=35,
                             colnames_offset_x = 0,
                             colnames_offset_y = -3,
                             font.size = theme.text.size.within,
                             colnames_position = "bottom", color=NULL, 
                             hjust =0.7) +
  scale_fill_manual(values = c("#e6194B", "#CACFD2"), guide = "none") + 
  theme(legend.key.size = unit(0.55,"line"), legend.position=c(0.15,0.6)) + theme.text.size +
  coord_cartesian(ylim = c(-10, length(tree$tip.label)))
# meta1_tree_aac61

#aadA1
meta1_tree_aadA1 <-  meta1_tree_aac61 + new_scale_fill()

meta1_tree_adA11 <- gheatmap(meta1_tree_aadA1, df_aadA1, colnames=TRUE, offset=0.34, width= 0.045,
                             colnames_angle=35,
                             colnames_offset_x = 0,
                             colnames_offset_y = -2.5,
                             font.size = theme.text.size.within,
                             colnames_position = "bottom", color=NULL, 
                             hjust = 0.7) +
  scale_fill_manual(values = c("#e6194B", "#CACFD2"), guide = "none") + 
  theme(legend.key.size = unit(0.55,"line"), legend.position=c(0.15,0.6)) + theme.text.size +
  coord_cartesian(ylim = c(-10, length(tree$tip.label)))
# meta1_tree_adA11

#aph3
meta1_tree_aph31 <-  meta1_tree_adA11 + new_scale_fill()

meta1_tree_aph31 <- gheatmap(meta1_tree_aph31, df_aph3, colnames=TRUE, offset=0.39, width= 0.045,
                             colnames_angle=35,
                             colnames_offset_x = 0,
                             colnames_offset_y = -2.5,
                             font.size = theme.text.size.within,
                             colnames_position = "bottom", color=NULL, 
                             hjust =0.7) +
  scale_fill_manual(values = c("#e6194B", "#CACFD2"), guide = "none") + 
  theme(legend.key.size = unit(0.55,"line"), legend.position=c(0.15,0.6)) + theme.text.size +
  coord_cartesian(ylim = c(-10, length(tree$tip.label)))
# meta1_tree_aph31

#aph31a
meta1_tree_aph31a1 <-  meta1_tree_aph31 + new_scale_fill()

meta1_tree_aph31a1 <- gheatmap(meta1_tree_aph31a1, df_aph3la, colnames=TRUE, offset=0.44, width= 0.045,
                             colnames_angle=35,
                             colnames_offset_x = 0,
                             colnames_offset_y = -2.5,
                             font.size = theme.text.size.within,
                             colnames_position = "bottom", color=NULL, 
                             hjust = 0.7) +
  scale_fill_manual(values = c("#e6194B", "#CACFD2"), guide = "none") + 
  theme(legend.key.size = unit(0.55,"line"), legend.position=c(0.15,0.6)) + theme.text.size +
  coord_cartesian(ylim = c(-10, length(tree$tip.label)))
# meta1_tree_aph31a1

#aph6
meta1_tree_aph6 <-  meta1_tree_aph31a1 + new_scale_fill()

meta1_tree_aph61 <- gheatmap(meta1_tree_aph6, df_aph6, colnames=TRUE, offset=0.49, width= 0.045,
                               colnames_angle=35,
                               colnames_offset_x = 0,
                               colnames_offset_y = -2.5,
                               font.size = theme.text.size.within,
                               colnames_position = "bottom", color=NULL, 
                               hjust = 0.7) +
  scale_fill_manual(values = c("#e6194B", "#CACFD2"), guide = "none") + 
  theme(legend.key.size = unit(0.55,"line"), legend.position=c(0.15,0.6)) + theme.text.size +
  coord_cartesian(ylim = c(-10, length(tree$tip.label)))
# meta1_tree_aph61

#Rifampin
#arr2
meta1_tree_arr2 <-  meta1_tree_aph61 + new_scale_fill()

meta1_tree_arr21 <- gheatmap(meta1_tree_arr2, df_arr2, colnames=TRUE, offset=0.54, width= 0.045,
                             colnames_angle=35,
                             colnames_offset_x = 0,
                             colnames_offset_y = -2.3,
                             colnames_position = "bottom", color=NULL, 
                             font.size = theme.text.size.within,
                             hjust = 0.7) +
  scale_fill_manual(values = c("#CACFD2", "#f58231"), guide = "none") + 
  theme(legend.key.size = unit(0.55,"line"), legend.position=c(0.15,0.6)) + theme.text.size +
  coord_cartesian(ylim = c(-10, length(tree$tip.label)))
meta1_tree_arr21
```
\
ESBL
```{r, fig.width=12, fig.height=12}
#ESBL
#blaCTX-M-15
meta1_tree_ctxm <-  meta1_tree_arr21 + new_scale_fill()

meta1_tree_ctxm1 <- gheatmap(meta1_tree_ctxm, df_blaCTXM15, colnames=TRUE, offset=0.59, width= 0.045,
                             colnames_angle=35,
                             colnames_offset_x = 0,
                             colnames_offset_y = -3.5,
                             font.size = theme.text.size.within,
                             colnames_position = "bottom", color=NULL, 
                             hjust =0.7) +
  scale_fill_manual(values = c("#CACFD2", "#ffe119"), guide = "none") + 
  theme(legend.key.size = unit(0.55,"line"), legend.position=c(0.15,0.6)) + theme.text.size +
  coord_cartesian(ylim = c(-10, length(tree$tip.label)))
# meta1_tree_ctxm1

#beta lactamase
#blaOXA1
meta1_tree_oxa <-  meta1_tree_ctxm1 + new_scale_fill()

meta1_tree_oxa1 <- gheatmap(meta1_tree_oxa, df_blaOXA1, colnames=TRUE, offset=0.64, width= 0.045,
                             colnames_angle=35,
                             colnames_offset_x = 0,
                             colnames_offset_y = -2.8,
                             font.size = theme.text.size.within,
                             colnames_position = "bottom", color=NULL, 
                             hjust = 0.7) +
  scale_fill_manual(values = c("#CACFD2", "#FAF1AB"), guide = "none") + 
  theme(legend.key.size = unit(0.55,"line"), legend.position=c(0.15,0.6)) + theme.text.size +
  coord_cartesian(ylim = c(-10, length(tree$tip.label)))
#meta1_tree_oxa1

#blaOXA10
meta1_tree_oxa10 <-  meta1_tree_oxa1 + new_scale_fill()

meta1_tree_oxa101 <- gheatmap(meta1_tree_oxa10, df_blaOXA10, colnames=TRUE, offset=0.69, width= 0.045,
                            colnames_angle=35,
                            colnames_offset_x = 0,
                            colnames_offset_y = -2.9,
                            font.size = theme.text.size.within,
                            colnames_position = "bottom", color=NULL, 
                            hjust = 0.7) +
  scale_fill_manual(values = c("#FAF1AB", "#CACFD2"), guide = "none")+ 
  theme(legend.key.size = unit(0.55,"line"), legend.position=c(0.15,0.6)) + theme.text.size +
  coord_cartesian(ylim = c(-10, length(tree$tip.label)))
# meta1_tree_oxa101

#blaTEM1
meta1_tree_tem <-  meta1_tree_oxa101 + new_scale_fill()

meta1_tree_tem1 <- gheatmap(meta1_tree_tem, df_blaTEM, colnames=TRUE, offset=0.74, width= 0.045,
                              colnames_angle=35,
                              colnames_offset_x = 0,
                              colnames_offset_y = -2.5,
                              font.size = theme.text.size.within,
                              colnames_position = "bottom", color=NULL, 
                              hjust = 0.7) +
  scale_fill_manual(values = c("#FAF1AB", "#CACFD2"), guide = "none") + 
  theme(legend.key.size = unit(0.55,"line"), legend.position=c(0.15,0.6)) + theme.text.size +
  coord_cartesian(ylim = c(-10, length(tree$tip.label)))
# meta1_tree_tem1

#catA1
meta1_tree_catA1 <-  meta1_tree_tem1 + new_scale_fill()

meta1_tree_catA11 <- gheatmap(meta1_tree_catA1, df_catA1, colnames=TRUE, offset=0.79, width= 0.045,
                              colnames_angle=35,
                              colnames_offset_x = 0,
                              colnames_offset_y = -2.5,
                              font.size = theme.text.size.within,
                              colnames_position = "bottom", color=NULL, 
                              hjust = 0.7) +
  scale_fill_manual(values = c("#CACFD2", "#bfef45"), guide = "none") + 
  theme(legend.key.size = unit(0.55,"line"), legend.position=c(0.15,0.6)) + theme.text.size +
  coord_cartesian(ylim = c(-10, length(tree$tip.label)))
# meta1_tree_catA11

#cmlA5
meta1_tree_cmla5 <-  meta1_tree_catA11 + new_scale_fill()

meta1_tree_cmla51 <- gheatmap(meta1_tree_cmla5, df_cmlA5, colnames=TRUE, offset=0.84, width= 0.045,
                              colnames_angle=35,
                              colnames_offset_x = 0,
                              colnames_offset_y = -2.5,
                              font.size = theme.text.size.within,
                              colnames_position = "bottom", color=NULL, 
                              hjust = 0.7) +
  scale_fill_manual(values = c("#bfef45", "#CACFD2"), guide = "none") + 
  theme(legend.key.size = unit(0.55,"line"), legend.position=c(0.15,0.6)) + theme.text.size +
  coord_cartesian(ylim = c(-10, length(tree$tip.label)))
# meta1_tree_cmla51

#floR
meta1_tree_flor <-  meta1_tree_cmla51 + new_scale_fill()

meta1_tree_flor1 <- gheatmap(meta1_tree_flor, df_floR, colnames=TRUE, offset=0.89, width= 0.045,
                              colnames_angle=35,
                              colnames_offset_x = 0,
                              colnames_offset_y = -2.5,
                              font.size = theme.text.size.within,
                              colnames_position = "bottom", color=NULL, 
                              hjust = 0.7) +
  scale_fill_manual(values = c("#bfef45", "#CACFD2"), guide = "none") + 
  theme(legend.key.size = unit(0.55,"line"), legend.position=c(0.15,0.6)) + theme.text.size +
  coord_cartesian(ylim = c(-10, length(tree$tip.label)))
# meta1_tree_flor1

#dfrA1
meta1_tree_dfra1 <-  meta1_tree_flor1 + new_scale_fill()

meta1_tree_dfra11 <- gheatmap(meta1_tree_dfra1, df_dfrA1, colnames=TRUE, offset=0.94, width= 0.045,
                             colnames_angle=35,
                             colnames_offset_x = 0,
                             colnames_offset_y = -2.5,
                             font.size = theme.text.size.within,
                             colnames_position = "bottom", color=NULL, 
                             hjust = 0.7) +
  scale_fill_manual(values = c("#CACFD2", "#3cb44b"), guide = "none") + 
  theme(legend.key.size = unit(0.55,"line"), legend.position=c(0.15,0.6)) + theme.text.size +
  coord_cartesian(ylim = c(-10, length(tree$tip.label)))
# meta1_tree_dfra11

#dfrA23
meta1_tree_dfra23 <-  meta1_tree_dfra11 + new_scale_fill()

meta1_tree_dfra231 <- gheatmap(meta1_tree_dfra23, df_dfrA23, colnames=TRUE, offset=0.99, width= 0.045,
                              colnames_angle=35,
                              colnames_offset_x = 0,
                              colnames_offset_y = -2.5,
                              font.size = theme.text.size.within,
                              colnames_position = "bottom", color=NULL, 
                              hjust = 0.7) +
  scale_fill_manual(values = c("#CACFD2", "#3cb44b"), guide = "none") + 
  theme(legend.key.size = unit(0.55,"line"), legend.position=c(0.15,0.6)) + theme.text.size +
  coord_cartesian(ylim = c(-10, length(tree$tip.label)))
# meta1_tree_dfra231

#dfrA7
meta1_tree_dfra7 <-  meta1_tree_dfra231 + new_scale_fill()

meta1_tree_dfra71 <- gheatmap(meta1_tree_dfra7, df_dfrA7, colnames=TRUE, offset=1.04, width=0.045,
                               colnames_angle=35,
                               colnames_offset_x = 0,
                               colnames_offset_y = -2.5,
                               font.size = theme.text.size.within,
                               colnames_position = "bottom", color=NULL, 
                               hjust = 0.7) +
  scale_fill_manual(values = c("#CACFD2", "#3cb44b"), guide = "none") + 
  theme(legend.key.size = unit(0.55,"line"), legend.position=c(0.15,0.6)) + theme.text.size +
  coord_cartesian(ylim = c(-10, length(tree$tip.label)))
# meta1_tree_dfra71

#fosA7
meta1_tree_fosa7 <-  meta1_tree_dfra71 + new_scale_fill()

meta1_tree_fosa71 <- gheatmap(meta1_tree_fosa7, df_fosA7, colnames=TRUE, offset=1.09, width= 0.045,
                              colnames_angle=35,
                              colnames_offset_x = 0,
                              colnames_offset_y = -2.5,
                              font.size = theme.text.size.within,
                              colnames_position = "bottom", color=NULL, 
                              hjust = 0.7) +
  scale_fill_manual(values = c("#CACFD2", "#42d4f4"), guide = "none") + 
  theme(legend.key.size = unit(0.55,"line"), legend.position=c(0.15,0.6)) + theme.text.size +
  coord_cartesian(ylim = c(-10, length(tree$tip.label)))
# meta1_tree_fosa71

#fosA72
meta1_tree_fosa72 <-  meta1_tree_fosa71 + new_scale_fill()

meta1_tree_fosa721 <- gheatmap(meta1_tree_fosa72, df_fosA7.2, colnames=TRUE, offset=1.14, width= 0.045,
                              colnames_angle=35,
                              colnames_offset_x = 0,
                              colnames_offset_y = -2.5,
                              font.size = theme.text.size.within,
                              colnames_position = "bottom", color=NULL, 
                              hjust = 0.7) +
  scale_fill_manual(values = c("#42d4f4", "#CACFD2"), guide = "none") + 
  theme(legend.key.size = unit(0.55,"line"), legend.position=c(0.15,0.6)) + theme.text.size  +
  coord_cartesian(ylim = c(-10, length(tree$tip.label)))
# meta1_tree_fosa721

#gyrA_D87Y
meta1_tree_gyra <-  meta1_tree_fosa721 + new_scale_fill()

meta1_tree_gyra1 <- gheatmap(meta1_tree_gyra, df_gyrA, colnames=TRUE, offset=1.19, width= 0.045,
                               colnames_angle=35,
                               colnames_offset_x = 0,
                               colnames_offset_y = -2.8,
                               font.size = theme.text.size.within,
                               colnames_position = "bottom", color=NULL, 
                               hjust =0.7) +
  scale_fill_manual(values = c("#CACFD2", "#4363d8"), guide = "none") + 
  theme(legend.key.size = unit(0.55,"line"), legend.position=c(0.15,0.6)) + theme.text.size +
  coord_cartesian(ylim = c(-10, length(tree$tip.label)))
# meta1_tree_gyra1

#qnrb1
meta1_tree_qnrb1 <-  meta1_tree_gyra1 + new_scale_fill()

meta1_tree_qnrb11 <- gheatmap(meta1_tree_qnrb1, df_qnrB1, colnames=TRUE, offset= 1.24, width= 0.045,
                             colnames_angle=35,
                             colnames_offset_x = 0,
                             colnames_offset_y = -2.4,
                             font.size = theme.text.size.within,
                             colnames_position = "bottom", color=NULL, 
                             hjust = 0.7) +
  scale_fill_manual(values = c("#CACFD2", "#4363d8"), guide = "none")+ 
  theme(legend.key.size = unit(0.55,"line"), legend.position=c(0.15,0.6)) + theme.text.size +
  coord_cartesian(ylim = c(-10, length(tree$tip.label)))
# meta1_tree_qnrb11

#qnrb19
meta1_tree_qnrb19 <-  meta1_tree_qnrb11 + new_scale_fill()

meta1_tree_qnrb191 <- gheatmap(meta1_tree_qnrb19, df_qnrB19, colnames=TRUE, offset= 1.29, width= 0.045,
                              colnames_angle=35,
                              colnames_offset_x = 0,
                              colnames_offset_y = -2.5,
                              font.size = theme.text.size.within,
                              colnames_position = "bottom", color=NULL, 
                              hjust = 0.7) +
  scale_fill_manual(values = c("#CACFD2", "#4363d8"), guide = "none") + 
  theme(legend.key.size = unit(0.55,"line"), legend.position=c(0.15,0.6)) + theme.text.size +
  coord_cartesian(ylim = c(-10, length(tree$tip.label)))
# meta1_tree_qnrb191

#sul1
meta1_tree_sul1 <-  meta1_tree_qnrb191 + new_scale_fill()

meta1_tree_sul11 <- gheatmap(meta1_tree_sul1, df_sul1, colnames=TRUE, offset= 1.34, width= 0.045,
                               colnames_angle=35,
                               colnames_offset_x = 0,
                               colnames_offset_y = -2.5,
                               font.size = theme.text.size.within,
                               colnames_position = "bottom", color=NULL, 
                               hjust = 0.7) +
  scale_fill_manual(values = c("#CACFD2", "#911eb4"), guide = "none") + 
  theme(legend.key.size = unit(0.55,"line"), legend.position=c(0.15,0.6)) + theme.text.size +
  coord_cartesian(ylim = c(-10, length(tree$tip.label)))
# meta1_tree_sul11

#sul2
meta1_tree_sul2 <-  meta1_tree_sul11 + new_scale_fill()

meta1_tree_sul21 <- gheatmap(meta1_tree_sul2, df_sul2, colnames=TRUE, offset= 1.39, width= 0.045,
                             colnames_angle=35,
                             colnames_offset_x = 0,
                             colnames_offset_y = -2.5,
                             font.size = theme.text.size.within,
                             colnames_position = "bottom", color=NULL, 
                             hjust = 0.7) +
  scale_fill_manual(values = c("#CACFD2", "#911eb4"), guide = "none")+ 
  theme(legend.key.size = unit(0.55,"line"), legend.position=c(0.15,0.6)) + theme.text.size +
  coord_cartesian(ylim = c(-10, length(tree$tip.label)))
# meta1_tree_sul21

#teta
meta1_tree_teta <-  meta1_tree_sul21 + new_scale_fill()

meta1_tree_teta1 <- gheatmap(meta1_tree_teta, df_tetA, colnames=TRUE, offset= 1.44, width= 0.045,
                             colnames_angle=35,
                             colnames_offset_x = 0,
                             colnames_offset_y =-2.5,
                             font.size = theme.text.size.within,
                             colnames_position = "bottom", color=NULL, 
                             hjust = 0.7) +
  scale_fill_manual(values = c("#CACFD2", "#f032e6"), guide = "none") + 
  theme(legend.key.size = unit(0.55,"line"), legend.position=c(0.15,0.6)) + theme.text.size +
  coord_cartesian(ylim = c(-15, length(tree$tip.label)))

meta1_tree_teta1
```
\
\
\
Add bar for the two pcr primers
```{r, fig.width=8, fig.height=8}
#staG
meta1_tree_staG <-  meta1_tree_teta1 + new_scale_fill()

meta1_tree_staG <- gheatmap(meta1_tree_staG, df_staG, colnames=TRUE, offset= 1.49, width= 0.045,
                            colnames_angle=35,
                            colnames_offset_x = 0,
                            colnames_offset_y =-2.5,
                            font.size = theme.text.size.within,
                            colnames_position = "bottom",
                            color=NULL,
                            hjust = 0.7) +
  scale_fill_manual(name = "staG", values = c("#CACFD2", "#000000"), guide = guide_legend(ncol=2)) + 
  theme(legend.key.size = unit(0.55,"line"), legend.position=c(0.15,0.6)) + theme.text.size +
  coord_cartesian(ylim = c(-15, length(tree$tip.label)))

#meta1_tree_staG


#tviB
meta1_tree_tviB <-  meta1_tree_staG + new_scale_fill()

meta1_tree_tviB <- gheatmap(meta1_tree_tviB, df_tviB, colnames=TRUE, offset= 1.54, width= 0.045,
                            colnames_angle=35,
                            colnames_offset_x = 0,
                            colnames_offset_y =-2.5,
                            font.size = theme.text.size.within,
                            colnames_position = "bottom", 
                            color=NULL,
                            hjust = 0.7) +
  scale_fill_manual(name = "tviB", values = c("#CACFD2", "#000000"), guide = guide_legend(ncol=2)) + 
  theme(legend.key.size = unit(0.55,"line"), legend.position=c(0.15,0.6)) + theme.text.size +
  coord_cartesian(ylim = c(-15, length(tree$tip.label)))

meta1_tree_tviB
```

```{r, eval=F}

# setwd("/Users/cw19/Documents/Water_salm/Trees/ggtree/")
ggsave(filename = 'tree_all_meta.pdf', 
       meta1_tree_teta1, 
       device = pdf, 
       path = NULL,
       scale = 1,
       width = 11.7,
       height = 8.3, 
       units = c("in"),
       dpi = 300,
       limitsize = TRUE,
       bg = NULL)


basic.font.size <- 8
min.font.size <- 7.25
theme.text.size <- theme(text = element_text(size = basic.font.size))
theme.text.size.within <- (5/14)*min.font.size


ggsave(
  filename,
  plot = last_plot(),
  device = NULL,
  path = NULL,
  scale = 1,
  width = NA,
  height = NA,
  units = c("in", "cm", "mm", "px"),
  dpi = 300,
  limitsize = TRUE,
  bg = NULL,
guide = guide_legend(order = 3, ncol=2)
```
\

# Mat B code - try to remake trees as separate figures
2025-06-13

Tree tippoints for subspecies
```{r, fig.width=8, fig.height=8}
tree.circ.gg <- ggtree(tree, layout='fan', open.angle = 20, right=T, size=0.35) 
tree.circ.gg.tippoints <- tree.circ.gg %<+% 
  data.frame(Sample_Name=row.names(df_subsp1), Subspecies=df_subsp1$subspecies, stringsAsFactors=F) + 
  geom_tippoint(aes(color=Subspecies), size=1, alpha=0.5) +
  scale_color_manual(name = "Subspecies", values = c("#FF96C5", "#00A5E3", "#FFBF65"), guide = guide_legend(ncol=1, order=1)) +
  theme(legend.key.size = unit(0.55,"line"), legend.position="right") + theme.text.size +
  new_scale_fill()
tree.circ.gg.tippoints


tree.lin.gg <- ggtree(tree, layout='rectangular', right=T, size=0.35) 
tree.lin.gg.tippoints <- tree.lin.gg %<+% 
  data.frame(Sample_Name=row.names(df_subsp1), Subspecies=df_subsp1$subspecies, stringsAsFactors=F) + 
  geom_tippoint(aes(color=Subspecies), size=1, alpha=0.5) +
  scale_color_manual(name = "Subspecies", values = c("#FF96C5", "#00A5E3", "#FFBF65"), guide = guide_legend(nrow=1, order=1)) +
  theme(legend.key.size = unit(0.55,"line"), legend.position="right") + theme.text.size +
  new_scale_fill()
tree.lin.gg.tippoints

```

\

```{r, fig.width=8, fig.height=8}
# can possibly use geom_cladelabel to do subspecies naming. Need to identify ancestral nodes first though. Might also need to prune to only label most common ones. 
serovars.counts <- serovar1 %>%
  group_by(Serovar) %>%
  summarise(count=n()) %>%
  mutate(color = c("#B6D0E2", "#90a3a3", "#89CFF0", "#0000FF", "#7393B3", "#088F8F", "#0096FF", "#5F9EA0", "#0047AB", "#6495ED", "#00FFFF", "#00008B", "#6F8FAF", "#1434A4", "#7DF9FF", "#CC5500", "#DAA06D", "#D27D2D", "#FAD5A5", "#FFAC1C", "#770737", "#6082B6", "#00A36C", "#3F00FF", "#5D3FD3", "#ADD8E6", "#191970", "#000080", "#1F51FF"
                                        , "#A7C7E7", "#CCCCFF", "#00FFFF", "#96DED1", "#4169E1", "#0F52BA", "#9FE2BF", "#87CEEB", "#4682B4", "#008080", "#40E0D0", "#0437F2", "#40B5AD", "#0818A8")) %>%
  arrange(desc(count))
serovars.counts

filter(serovars.counts, count>=5) %>% pull(Serovar)

all.serovar.nodes <- NULL
for (current.serovar in filter(serovars.counts, count>=3) %>% pull(Serovar)) {
  #current.serovar <- "Schwarzengrund"
  temp.serovar <- data.frame(mrca = getMRCA(tree, c(filter(serovar1, Serovar==current.serovar) %>% pull(lane_id))), Serovar = current.serovar, color= c(filter(serovars.counts, Serovar==current.serovar) %>% pull(color)))
  all.serovar.nodes <- rbind(all.serovar.nodes, temp.serovar)
}
all.serovar.nodes

# Oranienburg seems to be polyphyletic. Need to adjust this manually
all.serovar.nodes <- all.serovar.nodes %>% filter(Serovar!="Oranienburg") 
all.serovar.nodes <- rbind(all.serovar.nodes, c(342, "Oranienburg", "#00FFFF"))

# Color scheme for Amager is very pale - text doesn't show up. Tweak colors for text
#all.serovar.nodes <- all.serovar.nodes %>% filter(Serovar=="Amager") 
# #d1e0e0, #F0FFFF, #90a3a3

# some names are too long to display
all.serovar.nodes <- all.serovar.nodes %>% 
  mutate(Serovar = ifelse(mrca==316, "Hissar + others", Serovar)) %>%
  mutate(Serovar = ifelse(mrca==366, "Millesi + others", Serovar))


#tree.lin.gg.tippoints_cat_2 + geom_text(aes(label=node), hjust=-.3, size = text.size.within)
```
\
Try to do clade labelling now
```{r, fig.width=12, fig.height=12, warning=F}
tree.lin.gg.tippoints_cat_2 <-  tree.lin.gg.tippoints + new_scale_fill()

tree.lin.gg.tippoints_cat_2_serovar <- gheatmap(tree.lin.gg.tippoints_cat_2, df_serovar, colnames=TRUE, offset=0, width= 0.024,
                           colnames_angle=35,
                           colnames_offset_x = 0,
                           colnames_offset_y = -2.5,
                           font.size = theme.text.size.within,
                           colnames_position = "bottom",
                           hjust = 0.75,
                           color = NULL,
                           custom_column_labels =  "Serovar") + 
  scale_fill_manual(name = "Serovar", values = c("#B6D0E2", "#F0FFFF", "#89CFF0", "#0000FF", "#7393B3", "#088F8F", "#0096FF", "#5F9EA0", "#0047AB", "#6495ED", "#00FFFF", "#00008B", "#6F8FAF", "#1434A4", "#7DF9FF", "#CC5500", "#DAA06D", "#D27D2D", "#FAD5A5", "#FFAC1C", "#770737", "#6082B6", "#00A36C", "#3F00FF", "#5D3FD3", "#ADD8E6", "#191970", "#000080", "#1F51FF"
                                        , "#A7C7E7", "#CCCCFF", "#00FFFF", "#96DED1", "#4169E1", "#0F52BA", "#9FE2BF", "#87CEEB", "#4682B4", "#008080", "#40E0D0", "#0437F2", "#40B5AD", "#0818A8"), guide = guide_legend(ncol=2, order=2)) + 
  theme(legend.key.size = unit(0.55,"line"), legend.position=c(0.15,0.6)) + theme.text.size +
  coord_cartesian(ylim = c(-10, length(tree$tip.label))) 

#tree.lin.gg.tippoints_cat_2_serovar


# tree.circ.gg.tippoints + geom_cladelabel(data=all.serovar.nodes[1,], mapping=aes(node=mrca, label=Serovar, color=color), align=TRUE)
# 
# tree.circ.gg.tippoints + geom_cladelabel(node=546, label="Typhimurium", color="#0437F2", align=TRUE)
# tree.circ.gg.tippoints_cladelab <- tree.lin.gg.tippoints

tree.circ.gg.tippoints_cladelab_sero <- tree.lin.gg.tippoints_cat_2_serovar
for (current.serovar in 1:nrow(all.serovar.nodes)){
  #current.serovar = 1
  tree.circ.gg.tippoints_cladelab_sero <- tree.circ.gg.tippoints_cladelab_sero + geom_cladelabel(node=all.serovar.nodes[current.serovar,"mrca"], label=all.serovar.nodes[current.serovar,"Serovar"], color=all.serovar.nodes[current.serovar,"color"], align=TRUE, fontsize = theme.text.size.within-0.15, barsize = 0.1, offset = 0.01500)
}

tree.circ.gg.tippoints_cladelab_sero
```
\
```{r, fig.height=12, fig.width=12, warning=FALSE}
tree.circ.gg.tippoints_cladelab_ST <-  tree.circ.gg.tippoints_cladelab_sero + new_scale_fill() + new_scale_color() +
  new_scale("label")

tree.circ.gg.tippoints_cladelab_ST <- gheatmap(tree.circ.gg.tippoints_cladelab_ST, df_mlst1, colnames=TRUE, offset=0.16, width= 0.024,
                             colnames_angle=35,
                             colnames_offset_x = 0,
                             colnames_offset_y = -2.5,
                             font.size = theme.text.size.within,
                             colnames_position = "bottom",
                             hjust = 0.7 , color = NULL) +
  scale_fill_manual(name = "ST", values = c("#CD6155", "#EC7063", "#AF7AC5", "#A569BD", "#5499C7", "#5DADE2","#48C9B0", "#45B39D", "#52BE80", "#58D68D", "#F4D03F", "#F5B041", "#EB984E", "#DC7633","#C0392B", "#E74C3C", "#9B59B6", "#8E44AD", "#2980B9", "#3498DB", "#1ABC9C","#16A085","#27AE60","#16A085","#27AE60","#2ECC71","#F1C40F","#F39C12","#E67E22","#D35400","#A93226","#CB4335","#884EA0","#7D3C98","#2471A3","#2E86C1","#17A589","#138D75","#229954","#229954","#28B463","#D4AC0D","#D68910","#CACFD2"), guide = guide_legend(ncol=4, order=2)) + 
  theme(legend.key.size = unit(0.55,"line"), legend.position=c(0.2,0.5)) + theme.text.size +
  coord_cartesian(ylim = c(-10, length(tree$tip.label)))

#tree.circ.gg.tippoints_cladelab_ST


#Now add cladelabs for most common STs

# Get counts and colors
MLST.counts <- mlst1 %>%
  group_by(ST) %>%
  summarise(count=n()) %>%
  mutate(color = c("#CD6155", "#EC7063", "#AF7AC5", "#A569BD", "#5499C7", "#5DADE2","#48C9B0", "#45B39D", "#52BE80", "#58D68D", "#F4D03F", "#F5B041", "#EB984E", "#DC7633","#C0392B", "#E74C3C", "#9B59B6", "#8E44AD", "#2980B9", "#3498DB", "#1ABC9C", "#16A085","#27AE60","#16A085","#27AE60","#2ECC71","#F1C40F","#F39C12","#E67E22","#D35400","#A93226","#CB4335","#884EA0","#7D3C98","#2471A3","#2E86C1","#17A589","#138D75","#229954","#229954","#28B463","#D4AC0D","#D68910","#CACFD2")) %>%
  arrange(desc(count))
MLST.counts


# Loop through to find nodes of most common STs (>=5)
MLST.counts.nodes <- NULL
for (current.MLST in filter(MLST.counts, count>=3, ST!="unknown") %>% pull(ST)) {
  #current.serovar <- "Schwarzengrund"
  temp.mlst <- data.frame(mrca = getMRCA(tree, c(filter(mlst1, ST==current.MLST) %>% pull(lane_id))), ST = current.MLST, color= c(filter(MLST.counts, ST==current.MLST) %>% pull(color)))
  MLST.counts.nodes <- rbind(MLST.counts.nodes, temp.mlst)
}
MLST.counts.nodes

# issue with ST19 (descendant clades in tree mess with labelling)
MLST.counts.nodes <- MLST.counts.nodes %>%
  mutate(mrca = ifelse(ST==19, 547, mrca))


# Now add clade labs for STs in a loop
tree.circ.gg.tippoints_cladelab_ST.lab <- tree.circ.gg.tippoints_cladelab_ST
for (current.MLST in 1:nrow(MLST.counts.nodes)){
  #current.MLST = 1
  tree.circ.gg.tippoints_cladelab_ST.lab <- tree.circ.gg.tippoints_cladelab_ST.lab + geom_cladelabel(node=MLST.counts.nodes[current.MLST,"mrca"], label=MLST.counts.nodes[current.MLST,"ST"], color=MLST.counts.nodes[current.MLST,"color"], align=TRUE, fontsize = theme.text.size.within-0.15, barsize = 0.1, offset = 0.17)
}

#Add some space
tree.circ.gg.tippoints_cladelab_ST.lab #+ xlim(0, max(tree.circ.gg.tippoints_cladelab_ST.lab$data$x) + 0.5)

```
\
export
```{r}
#ggsave(tree.circ.gg.tippoints_cladelab_ST.lab, filename = 'fig1_redone_tree.pdf', device = pdf, path = NULL, scale = 1, width = 11.7, height = 8.3, units = c("in"), dpi = 400, limitsize = TRUE, bg = NULL)

```


Can we add all the other metadata on now?
```{r, fig.width=12, fig.height=12, warning=F}
#Then add a bar for each AMR determinant
#AMINOGLYCOSIDES
#aac(3)-lle
meta1_tree_aac3 <- tree.circ.gg.tippoints_cladelab_ST.lab + new_scale_fill()

meta1_tree_aac31 <- gheatmap(meta1_tree_aac3, df_aac3, colnames=TRUE, offset=0.225, width= 0.024,
                           colnames_angle=35,
                           colnames_offset_x = 0,
                           colnames_offset_y = -2.5,
                           font.size = theme.text.size.within,
                           colnames_position = "bottom", color=NULL, 
                           hjust = 0.7) +
  scale_fill_manual(values = c("#CACFD2", "#e6194B"), guide = "none") + 
  theme(legend.key.size = unit(0.55,"line"), legend.position=c(0.15,0.6)) + theme.text.size +
  coord_cartesian(ylim = c(-10, length(tree$tip.label)))
# meta1_tree_aac31

#aac(6')-Ib-cr5
meta1_tree_aac6 <-  meta1_tree_aac31 + new_scale_fill()

meta1_tree_aac61 <- gheatmap(meta1_tree_aac6, df_aac6, colnames=TRUE, offset=0.25, width= 0.024,
                             colnames_angle=35,
                             colnames_offset_x = 0,
                             colnames_offset_y = -3,
                             font.size = theme.text.size.within,
                             colnames_position = "bottom", color=NULL, 
                             hjust =0.7) +
  scale_fill_manual(values = c("#e6194B", "#CACFD2"), guide = "none") + 
  theme(legend.key.size = unit(0.55,"line"), legend.position=c(0.15,0.6)) + theme.text.size +
  coord_cartesian(ylim = c(-10, length(tree$tip.label)))
# meta1_tree_aac61


#aadA1
meta1_tree_aadA1 <-  meta1_tree_aac61 + new_scale_fill()

meta1_tree_adA11 <- gheatmap(meta1_tree_aadA1, df_aadA1, colnames=TRUE, offset=0.275, width= 0.024,
                             colnames_angle=35,
                             colnames_offset_x = 0,
                             colnames_offset_y = -2.5,
                             font.size = theme.text.size.within,
                             colnames_position = "bottom", color=NULL, 
                             hjust = 0.7) +
  scale_fill_manual(values = c("#e6194B", "#CACFD2"), guide = "none") + 
  theme(legend.key.size = unit(0.55,"line"), legend.position=c(0.15,0.6)) + theme.text.size +
  coord_cartesian(ylim = c(-10, length(tree$tip.label)))
# meta1_tree_adA11

#aph3
meta1_tree_aph31 <-  meta1_tree_adA11 + new_scale_fill()

meta1_tree_aph31 <- gheatmap(meta1_tree_aph31, df_aph3, colnames=TRUE, offset=0.300, width= 0.024,
                             colnames_angle=35,
                             colnames_offset_x = 0,
                             colnames_offset_y = -2.5,
                             font.size = theme.text.size.within,
                             colnames_position = "bottom", color=NULL, 
                             hjust =0.7) +
  scale_fill_manual(values = c("#e6194B", "#CACFD2"), guide = "none") + 
  theme(legend.key.size = unit(0.55,"line"), legend.position=c(0.15,0.6)) + theme.text.size +
  coord_cartesian(ylim = c(-10, length(tree$tip.label)))
# meta1_tree_aph31

#aph31a
meta1_tree_aph31a1 <-  meta1_tree_aph31 + new_scale_fill()

meta1_tree_aph31a1 <- gheatmap(meta1_tree_aph31a1, df_aph3la, colnames=TRUE, offset=0.325, width= 0.024,
                             colnames_angle=35,
                             colnames_offset_x = 0,
                             colnames_offset_y = -2.5,
                             font.size = theme.text.size.within,
                             colnames_position = "bottom", color=NULL, 
                             hjust = 0.7) +
  scale_fill_manual(values = c("#e6194B", "#CACFD2"), guide = "none") + 
  theme(legend.key.size = unit(0.55,"line"), legend.position=c(0.15,0.6)) + theme.text.size +
  coord_cartesian(ylim = c(-10, length(tree$tip.label)))
# meta1_tree_aph31a1

#aph6
meta1_tree_aph6 <-  meta1_tree_aph31a1 + new_scale_fill()

meta1_tree_aph61 <- gheatmap(meta1_tree_aph6, df_aph6, colnames=TRUE, offset=0.350, width= 0.024,
                               colnames_angle=35,
                               colnames_offset_x = 0,
                               colnames_offset_y = -2.5,
                               font.size = theme.text.size.within,
                               colnames_position = "bottom", color=NULL, 
                               hjust = 0.7) +
  scale_fill_manual(values = c("#e6194B", "#CACFD2"), guide = "none") + 
  theme(legend.key.size = unit(0.55,"line"), legend.position=c(0.15,0.6)) + theme.text.size +
  coord_cartesian(ylim = c(-10, length(tree$tip.label)))
# meta1_tree_aph61

#Rifampin
#arr2
meta1_tree_arr2 <-  meta1_tree_aph61 + new_scale_fill()

meta1_tree_arr21 <- gheatmap(meta1_tree_arr2, df_arr2, colnames=TRUE, offset=0.375, width= 0.024,
                             colnames_angle=35,
                             colnames_offset_x = 0,
                             colnames_offset_y = -2.3,
                             colnames_position = "bottom", color=NULL, 
                             font.size = theme.text.size.within,
                             hjust = 0.7) +
  scale_fill_manual(values = c("#CACFD2", "#f58231"), guide = "none") + 
  theme(legend.key.size = unit(0.55,"line"), legend.position=c(0.15,0.6)) + theme.text.size +
  coord_cartesian(ylim = c(-10, length(tree$tip.label)))
meta1_tree_arr21

meta1_tree_arr21
```

ESBL
```{r, fig.width=12, fig.height=12, warning=FALSE}
#ESBL
#blaCTX-M-15
meta1_tree_ctxm <-  meta1_tree_arr21 + new_scale_fill()

meta1_tree_ctxm1 <- gheatmap(meta1_tree_ctxm, df_blaCTXM15, colnames=TRUE, offset=0.425, width= 0.024,
                             colnames_angle=35,
                             colnames_offset_x = 0,
                             colnames_offset_y = -3.5,
                             font.size = theme.text.size.within,
                             colnames_position = "bottom", color=NULL, 
                             hjust =0.7) +
  scale_fill_manual(values = c("#CACFD2", "#ffe119"), guide = "none") + 
  theme(legend.key.size = unit(0.55,"line"), legend.position=c(0.15,0.6)) + theme.text.size +
  coord_cartesian(ylim = c(-10, length(tree$tip.label)))
# meta1_tree_ctxm1

#beta lactamase
#blaOXA1
meta1_tree_oxa <-  meta1_tree_ctxm1 + new_scale_fill()

meta1_tree_oxa1 <- gheatmap(meta1_tree_oxa, df_blaOXA1, colnames=TRUE, offset=0.450, width= 0.024,
                             colnames_angle=35,
                             colnames_offset_x = 0,
                             colnames_offset_y = -2.8,
                             font.size = theme.text.size.within,
                             colnames_position = "bottom", color=NULL, 
                             hjust = 0.7) +
  scale_fill_manual(values = c("#CACFD2", "#FAF1AB"), guide = "none") + 
  theme(legend.key.size = unit(0.55,"line"), legend.position=c(0.15,0.6)) + theme.text.size +
  coord_cartesian(ylim = c(-10, length(tree$tip.label)))
#meta1_tree_oxa1

#blaOXA10
meta1_tree_oxa10 <-  meta1_tree_oxa1 + new_scale_fill()

meta1_tree_oxa101 <- gheatmap(meta1_tree_oxa10, df_blaOXA10, colnames=TRUE, offset=0.475, width= 0.024,
                            colnames_angle=35,
                            colnames_offset_x = 0,
                            colnames_offset_y = -2.9,
                            font.size = theme.text.size.within,
                            colnames_position = "bottom", color=NULL, 
                            hjust = 0.7) +
  scale_fill_manual(values = c("#FAF1AB", "#CACFD2"), guide = "none")+ 
  theme(legend.key.size = unit(0.55,"line"), legend.position=c(0.15,0.6)) + theme.text.size +
  coord_cartesian(ylim = c(-10, length(tree$tip.label)))
# meta1_tree_oxa101

#blaTEM1
meta1_tree_tem <-  meta1_tree_oxa101 + new_scale_fill()

meta1_tree_tem1 <- gheatmap(meta1_tree_tem, df_blaTEM, colnames=TRUE, offset=0.500, width= 0.024,
                              colnames_angle=35,
                              colnames_offset_x = 0,
                              colnames_offset_y = -2.5,
                              font.size = theme.text.size.within,
                              colnames_position = "bottom", color=NULL, 
                              hjust = 0.7) +
  scale_fill_manual(values = c("#FAF1AB", "#CACFD2"), guide = "none") + 
  theme(legend.key.size = unit(0.55,"line"), legend.position=c(0.15,0.6)) + theme.text.size +
  coord_cartesian(ylim = c(-10, length(tree$tip.label)))
# meta1_tree_tem1

#catA1
meta1_tree_catA1 <-  meta1_tree_tem1 + new_scale_fill()

meta1_tree_catA11 <- gheatmap(meta1_tree_catA1, df_catA1, colnames=TRUE, offset=0.525, width= 0.024,
                              colnames_angle=35,
                              colnames_offset_x = 0,
                              colnames_offset_y = -2.5,
                              font.size = theme.text.size.within,
                              colnames_position = "bottom", color=NULL, 
                              hjust = 0.7) +
  scale_fill_manual(values = c("#CACFD2", "#bfef45"), guide = "none") + 
  theme(legend.key.size = unit(0.55,"line"), legend.position=c(0.15,0.6)) + theme.text.size +
  coord_cartesian(ylim = c(-10, length(tree$tip.label)))
# meta1_tree_catA11

#cmlA5
meta1_tree_cmla5 <-  meta1_tree_catA11 + new_scale_fill()

meta1_tree_cmla51 <- gheatmap(meta1_tree_cmla5, df_cmlA5, colnames=TRUE, offset=0.550, width= 0.024,
                              colnames_angle=35,
                              colnames_offset_x = 0,
                              colnames_offset_y = -2.5,
                              font.size = theme.text.size.within,
                              colnames_position = "bottom", color=NULL, 
                              hjust = 0.7) +
  scale_fill_manual(values = c("#bfef45", "#CACFD2"), guide = "none") + 
  theme(legend.key.size = unit(0.55,"line"), legend.position=c(0.15,0.6)) + theme.text.size +
  coord_cartesian(ylim = c(-10, length(tree$tip.label)))
# meta1_tree_cmla51

#floR
meta1_tree_flor <-  meta1_tree_cmla51 + new_scale_fill()

meta1_tree_flor1 <- gheatmap(meta1_tree_flor, df_floR, colnames=TRUE, offset=0.575, width= 0.024,
                              colnames_angle=35,
                              colnames_offset_x = 0,
                              colnames_offset_y = -2.5,
                              font.size = theme.text.size.within,
                              colnames_position = "bottom", color=NULL, 
                              hjust = 0.7) +
  scale_fill_manual(values = c("#bfef45", "#CACFD2"), guide = "none") + 
  theme(legend.key.size = unit(0.55,"line"), legend.position=c(0.15,0.6)) + theme.text.size +
  coord_cartesian(ylim = c(-10, length(tree$tip.label)))
# meta1_tree_flor1

#dfrA1
meta1_tree_dfra1 <-  meta1_tree_flor1 + new_scale_fill()

meta1_tree_dfra11 <- gheatmap(meta1_tree_dfra1, df_dfrA1, colnames=TRUE, offset=0.600, width= 0.024,
                             colnames_angle=35,
                             colnames_offset_x = 0,
                             colnames_offset_y = -2.5,
                             font.size = theme.text.size.within,
                             colnames_position = "bottom", color=NULL, 
                             hjust = 0.7) +
  scale_fill_manual(values = c("#CACFD2", "#3cb44b"), guide = "none") + 
  theme(legend.key.size = unit(0.55,"line"), legend.position=c(0.15,0.6)) + theme.text.size +
  coord_cartesian(ylim = c(-10, length(tree$tip.label)))
# meta1_tree_dfra11

#dfrA23
meta1_tree_dfra23 <-  meta1_tree_dfra11 + new_scale_fill()

meta1_tree_dfra231 <- gheatmap(meta1_tree_dfra23, df_dfrA23, colnames=TRUE, offset=0.625, width= 0.024,
                              colnames_angle=35,
                              colnames_offset_x = 0,
                              colnames_offset_y = -2.5,
                              font.size = theme.text.size.within,
                              colnames_position = "bottom", color=NULL, 
                              hjust = 0.7) +
  scale_fill_manual(values = c("#CACFD2", "#3cb44b"), guide = "none") + 
  theme(legend.key.size = unit(0.55,"line"), legend.position=c(0.15,0.6)) + theme.text.size +
  coord_cartesian(ylim = c(-10, length(tree$tip.label)))
# meta1_tree_dfra231

#dfrA7
meta1_tree_dfra7 <-  meta1_tree_dfra231 + new_scale_fill()

meta1_tree_dfra71 <- gheatmap(meta1_tree_dfra7, df_dfrA7, colnames=TRUE, offset=0.650, width=0.024,
                               colnames_angle=35,
                               colnames_offset_x = 0,
                               colnames_offset_y = -2.5,
                               font.size = theme.text.size.within,
                               colnames_position = "bottom", color=NULL, 
                               hjust = 0.7) +
  scale_fill_manual(values = c("#CACFD2", "#3cb44b"), guide = "none") + 
  theme(legend.key.size = unit(0.55,"line"), legend.position=c(0.15,0.6)) + theme.text.size +
  coord_cartesian(ylim = c(-10, length(tree$tip.label)))
# meta1_tree_dfra71

#fosA7
meta1_tree_fosa7 <-  meta1_tree_dfra71 + new_scale_fill()

meta1_tree_fosa71 <- gheatmap(meta1_tree_fosa7, df_fosA7, colnames=TRUE, offset=0.675, width= 0.024,
                              colnames_angle=35,
                              colnames_offset_x = 0,
                              colnames_offset_y = -2.5,
                              font.size = theme.text.size.within,
                              colnames_position = "bottom", color=NULL, 
                              hjust = 0.7) +
  scale_fill_manual(values = c("#CACFD2", "#42d4f4"), guide = "none") + 
  theme(legend.key.size = unit(0.55,"line"), legend.position=c(0.15,0.6)) + theme.text.size +
  coord_cartesian(ylim = c(-10, length(tree$tip.label)))
# meta1_tree_fosa71

#fosA72
meta1_tree_fosa72 <-  meta1_tree_fosa71 + new_scale_fill()

meta1_tree_fosa721 <- gheatmap(meta1_tree_fosa72, df_fosA7.2, colnames=TRUE, offset=0.700, width= 0.024,
                              colnames_angle=35,
                              colnames_offset_x = 0,
                              colnames_offset_y = -2.5,
                              font.size = theme.text.size.within,
                              colnames_position = "bottom", color=NULL, 
                              hjust = 0.7) +
  scale_fill_manual(values = c("#42d4f4", "#CACFD2"), guide = "none") + 
  theme(legend.key.size = unit(0.55,"line"), legend.position=c(0.15,0.6)) + theme.text.size  +
  coord_cartesian(ylim = c(-10, length(tree$tip.label)))
# meta1_tree_fosa721

#gyrA_D87Y
meta1_tree_gyra <-  meta1_tree_fosa721 + new_scale_fill()

meta1_tree_gyra1 <- gheatmap(meta1_tree_gyra, df_gyrA, colnames=TRUE, offset=0.725, width= 0.024,
                               colnames_angle=35,
                               colnames_offset_x = 0,
                               colnames_offset_y = -2.8,
                               font.size = theme.text.size.within,
                               colnames_position = "bottom", color=NULL, 
                               hjust =0.7) +
  scale_fill_manual(values = c("#CACFD2", "#4363d8"), guide = "none") + 
  theme(legend.key.size = unit(0.55,"line"), legend.position=c(0.15,0.6)) + theme.text.size +
  coord_cartesian(ylim = c(-10, length(tree$tip.label)))
# meta1_tree_gyra1

#qnrb1
meta1_tree_qnrb1 <-  meta1_tree_gyra1 + new_scale_fill()

meta1_tree_qnrb11 <- gheatmap(meta1_tree_qnrb1, df_qnrB1, colnames=TRUE, offset= 0.750, width= 0.024,
                             colnames_angle=35,
                             colnames_offset_x = 0,
                             colnames_offset_y = -2.4,
                             font.size = theme.text.size.within,
                             colnames_position = "bottom", color=NULL, 
                             hjust = 0.7) +
  scale_fill_manual(values = c("#CACFD2", "#4363d8"), guide = "none")+ 
  theme(legend.key.size = unit(0.55,"line"), legend.position=c(0.15,0.6)) + theme.text.size +
  coord_cartesian(ylim = c(-10, length(tree$tip.label)))
# meta1_tree_qnrb11

#qnrb19
meta1_tree_qnrb19 <-  meta1_tree_qnrb11 + new_scale_fill()

meta1_tree_qnrb191 <- gheatmap(meta1_tree_qnrb19, df_qnrB19, colnames=TRUE, offset= 0.775, width= 0.024,
                              colnames_angle=35,
                              colnames_offset_x = 0,
                              colnames_offset_y = -2.5,
                              font.size = theme.text.size.within,
                              colnames_position = "bottom", color=NULL, 
                              hjust = 0.7) +
  scale_fill_manual(values = c("#CACFD2", "#4363d8"), guide = "none") + 
  theme(legend.key.size = unit(0.55,"line"), legend.position=c(0.15,0.6)) + theme.text.size +
  coord_cartesian(ylim = c(-10, length(tree$tip.label)))
# meta1_tree_qnrb191

#sul1
meta1_tree_sul1 <-  meta1_tree_qnrb191 + new_scale_fill()

meta1_tree_sul11 <- gheatmap(meta1_tree_sul1, df_sul1, colnames=TRUE, offset= 0.800, width= 0.024,
                               colnames_angle=35,
                               colnames_offset_x = 0,
                               colnames_offset_y = -2.5,
                               font.size = theme.text.size.within,
                               colnames_position = "bottom", color=NULL, 
                               hjust = 0.7) +
  scale_fill_manual(values = c("#CACFD2", "#911eb4"), guide = "none") + 
  theme(legend.key.size = unit(0.55,"line"), legend.position=c(0.15,0.6)) + theme.text.size +
  coord_cartesian(ylim = c(-10, length(tree$tip.label)))
# meta1_tree_sul11

#sul2
meta1_tree_sul2 <-  meta1_tree_sul11 + new_scale_fill()

meta1_tree_sul21 <- gheatmap(meta1_tree_sul2, df_sul2, colnames=TRUE, offset= 0.825, width= 0.024,
                             colnames_angle=35,
                             colnames_offset_x = 0,
                             colnames_offset_y = -2.5,
                             font.size = theme.text.size.within,
                             colnames_position = "bottom", color=NULL, 
                             hjust = 0.7) +
  scale_fill_manual(values = c("#CACFD2", "#911eb4"), guide = "none")+ 
  theme(legend.key.size = unit(0.55,"line"), legend.position=c(0.15,0.6)) + theme.text.size +
  coord_cartesian(ylim = c(-10, length(tree$tip.label)))
# meta1_tree_sul21

#teta
meta1_tree_teta <-  meta1_tree_sul21 + new_scale_fill()

meta1_tree_teta1 <- gheatmap(meta1_tree_teta, df_tetA, colnames=TRUE, offset= 0.850, width= 0.024,
                             colnames_angle=35,
                             colnames_offset_x = 0,
                             colnames_offset_y =-2.5,
                             font.size = theme.text.size.within,
                             colnames_position = "bottom", color=NULL, 
                             hjust = 0.7) +
  scale_fill_manual(values = c("#CACFD2", "#f032e6"), guide = "none") + 
  theme(legend.key.size = unit(0.55,"line"), legend.position=c(0.15,0.55)) + theme.text.size +
  coord_cartesian(ylim = c(-15, length(tree$tip.label)))

meta1_tree_teta1
```

\
Add bar for the two pcr primers
```{r, fig.width=12, fig.height=12, fig.width=12, warning=FALSE}
#staG
meta1_tree_staG <-  meta1_tree_teta1 + new_scale_fill()

meta1_tree_staG <- gheatmap(meta1_tree_staG, df_staG, colnames=TRUE, offset= 0.900, width= 0.024,
                            colnames_angle=35,
                            colnames_offset_x = 0,
                            colnames_offset_y =-2.5,
                            font.size = theme.text.size.within,
                            colnames_position = "bottom",
                            color=NULL,
                            hjust = 0.7) +
  scale_fill_manual(name = "staG", values = c("#CACFD2", "#000000"), guide = guide_legend(ncol=2)) + 
  theme(legend.key.size = unit(0.55,"line"), legend.position=c(0.15,0.55)) + theme.text.size +
  coord_cartesian(ylim = c(-15, length(tree$tip.label)))

#meta1_tree_staG


#tviB
meta1_tree_tviB <-  meta1_tree_staG + new_scale_fill()

meta1_tree_tviB <- gheatmap(meta1_tree_tviB, df_tviB, colnames=TRUE, offset= 0.925, width= 0.024,
                            colnames_angle=35,
                            colnames_offset_x = 0,
                            colnames_offset_y =-2.5,
                            font.size = theme.text.size.within,
                            colnames_position = "bottom", 
                            color=NULL,
                            hjust = 0.7) +
  scale_fill_manual(name = "tviB", values = c("#CACFD2", "#000000"), guide = guide_legend(ncol=2)) + 
  theme(legend.key.size = unit(0.55,"line"), legend.position=c(0.175,0.375)) + theme.text.size +
  coord_cartesian(ylim = c(-15, length(tree$tip.label)))

meta1_tree_tviB
```
\
export
```{r}
#ggsave(meta1_tree_tviB, filename = 'fig1_redone_with_metadata.pdf', device = pdf, path = NULL, scale = 1, width = 11.7, height = 9.3, units = c("in"), dpi = 400, limitsize = TRUE, bg = NULL)

```


\
Ok, now need to do some analysis according to the AMR profiles and STs
```{r}
# c("mlst1", "aac3", "aac6", "aadA1", "aph3", "aph3la", "aph6", "arr2", "blaCTXM15", "blaOXA1", "blaOXA10", "blaTEM", "catA1", "cmlA5", "dfrA1", "dfrA7", "dfrA23", "floR", "fosA7", "fosA7.2", "gyrA", "qnrB1", "qnrB19", "sul1", "sul2", "tetA", "staG", "tviB")

# c(mlst1, aac3, aac6, aadA1, aph3, aph3la, aph6, arr2, blaCTXM15, blaOXA1, blaOXA10, blaTEM, catA1, cmlA5, dfrA1, dfrA7, dfrA23, floR, fosA7, fosA7.2, gyrA, qnrB1, qnrB19, sul1, sul2, tetA, staG, tviB)

# Need to combine different metadata variables into a single table
meta.variable.list <- c("aac3", "aac6", "aadA1", "aph3", "aph3la", "aph6", "arr2", "blaCTXM15", "blaOXA1", "blaOXA10", "blaTEM", "catA1", "cmlA5", "dfrA1", "dfrA7", "dfrA23", "floR", "fosA7", "fosA7.2", "gyrA", "qnrB1", "qnrB19", "sul1", "sul2", "tetA")
combined.meta <- mlst1
for (current.var in meta.variable.list) {
  combined.meta <- left_join(combined.meta, get(current.var), by=c("lane_id"="Lane_Id"))
}

combined.meta
```
\
Check most common STs
```{r}
ST.counts <- combined.meta %>% 
  group_by(ST) %>%
  summarise(count=n()) %>%
  arrange(desc(count))
ST.counts

major_STs.list <- ST.counts %>% 
  filter(count>=5) %>% 
  filter(ST!="unknown") %>%
  pull(ST)

major_STs.list

major_STs.res.melt <- combined.meta %>%
  filter(ST %in% major_STs.list) %>%
  pivot_longer(-c(lane_id, ST), names_to = "gene", values_to = "resistant")
  
#unique(major_STs.res.melt$resistant)
 
p.resistance.bubbleplot <- major_STs.res.melt %>%
  group_by(ST, gene, resistant) %>%
  summarise(Count=n()) %>%
  mutate(`Sample Count`=sum(Count)) %>%
  mutate(Perc.Res = round((Count/`Sample Count`)*100, 1)) %>%
  mutate(resistant2 = ifelse(resistant %in% c("na","absent"), NA, resistant)) %>%
  mutate(resistant3 = ifelse(resistant %in% c("na","absent"), "Absent", "Present")) %>%
  select(ST, gene, resistant3, `Sample Count`, Perc.Res) %>%
  pivot_wider(names_from=resistant3, values_from=Perc.Res, values_fill = 0) %>%
  #filter(resistant %notin% c("absent", "na")) %>%
  ggplot(aes(gene, ST, size=`Sample Count`, color=Present)) +
  geom_point(alpha=0.75) +
  theme_bw() + theme.text.size + x.theme.axis.rotate.angle +
  scale_size_area(max_size = 6, breaks=seq(0, 50, 10)) +
  scale_color_viridis_c(direction=-1, name="% with\nResistance Marker") +
  #scale_color_viridis_b(direction=-1) +
  labs(y="Major Sequence Type", x="Resistance gene/allele")

p.resistance.bubbleplot

ggsave(p.resistance.bubbleplot, filename = 'resistance.bubbleplot.pdf', device = pdf, path = NULL, scale = 1, width = 7, height = 6, units = c("in"), dpi = 400, limitsize = TRUE, bg = NULL)
```


```
